# Supplementary material for: Population Size and Habitat Use by Tachypleus tridentatus in the Taiwan Straits
Source: Ecol Evol. 2025 Oct 20;15(10):e72332. doi: 10.1002/ece3.72332 (PMC12537299; doi:10.1002/ece3.72332)
Supplement: Supplementary file 2 — Appendix S1: ece372332‐sup‐0002‐AppendixS2.xlsx. [file ECE3-15-e72332-s002.xlsx]

## Sheet: Main Island_raw data
Number	Gender	Identifier (ID)	Prosoma width(cm)	Year	Momth	Date	Location	Depth of catch (meter, m)	Latitude of fishing	Longitude of fishing	Date of release
1	M	65207	23	2023	12	8	Xingda Port, Kaohsiung	Missing Data	23.1032	119.772	2024-04-29
2	F	65205	23.3	2023	12	8	Xingda Port, Kaohsiung	Missing Data	23.1032	119.772	2024-04-29
3	F	Unnumbered	29.5	2023	12	8	Xingda Port, Kaohsiung	Missing Data	23.1032	119.772	-
4	M	64966	28.5	2023	10	26	Xingda Port, Kaohsiung	Missing Data	23.1032	119.772	2024-01-26
5	F	65214	29.5	2023	10	26	Xingda Port, Kaohsiung	Missing Data	23.1032	119.772	2024-01-26
6	F	65219	29.4	2023	12	8	Xingda Port, Kaohsiung	Missing Data	23.1032	119.772	2024-01-26
7	M	65220	28.9	2023	12	8	Xingda Port, Kaohsiung	Missing Data	23.1032	119.772	2024-01-26
8	F	64968	34	2023	12	15	Xingda Port, Kaohsiung	Missing Data	23.1032	119.772	2024-01-26
9	F	65212	35	2023	12	15	Xingda Port, Kaohsiung	Missing Data	23.1032	119.772	2024-01-26
10	F	64962	35	2023	12	15	Xingda Port, Kaohsiung	Missing Data	23.1032	119.772	2024-01-26
11	M	65215	25.3	2023	12	18	Taizi Harbor, Yunlin	Missing Data	23.5353	120.146	2024-01-26
12	F	65203	31.6	2023	12	18	Taizi Harbor, Yunlin	Missing Data	23.5353	120.146	2024-01-26
13	F	65175		2024	2	19	Xingda Port, Kaohsiung	Missing Data	23.1042	119.767	-
14	F	65170	36	2024	2	19	Xingda Port, Kaohsiung	Missing Data	23.1042	119.767	2024-04-29
15	F	65172	32	2024	2	19	Xingda Port, Kaohsiung	Missing Data	23.1042	119.767	2024-04-29
16	F	65206	34.5	2024	2	19	Xingda Port, Kaohsiung	Missing Data	23.1042	119.767	2024-04-29
17	F	65176	33	2024	2	19	Xingda Port, Kaohsiung	Missing Data	23.1042	119.767	2024-04-29
18	M	65213	27.5	2024	2	19	Xingda Port, Kaohsiung	Missing Data	23.1042	119.767	2024-04-29
19	M	65202	29	2024	2	19	Xingda Port, Kaohsiung	Missing Data	23.1042	119.767	2024-04-29
20	F	65180	32.7	2024	2	19	Xingda Port, Kaohsiung	Missing Data	23.1042	119.767	2024-04-29
21	M	65171	28	2024	2	19	Xingda Port, Kaohsiung	Missing Data	23.1042	119.767	2024-04-29
22	M	65179	26	2024	2	19	Xingda Port, Kaohsiung	Missing Data	23.1042	119.767	2024-04-29
23	F	65173	34	2024	2	19	Xingda Port, Kaohsiung	Missing Data	23.1042	119.767	2024-04-29
24	F	65177	31	2024	2	19	Xingda Port, Kaohsiung	Missing Data	23.1042	119.767	2024-04-29
25	F	64909	32.5	2024	2	19	Xingda Port, Kaohsiung	Missing Data	23.1042	119.767	2024-04-29
26	F	65209	30	2024	2	19	Xingda Port, Kaohsiung	Missing Data	23.1042	119.767	2024-04-29
27	F	65174	34	2024	2	19	Xingda Port, Kaohsiung	Missing Data	23.1042	119.767	2024-04-29
28	M	65211	30	2024	4	2	Zhuwei Port, Taoyuan	Missing Data	25.1406	121.205	2024-04-02
29	M	65204	28	2024	4	2	Zhuwei Port, Taoyuan	Missing Data	25.1406	121.205	2024-04-02
30	F	65169	35.5	2024	4	9	Wuqi Port, Taichung	15	24.2728	120.44	2024-04-09
31	F	65168	38.5	2024	4	9	Wuqi Port, Taichung	40 - 50	24.45	120.6	2024-04-09
32	F	65166	35	2024	4	11	Wuqi Port, Taichung	30 - 40	24.3333	120.5	2024-04-11
33	F	65167	36	2024	4	11	Wuqi Port, Taichung	30 - 40	24.3333	120.5	2024-04-11
34	F	65169	35.5	2024	4	11	Wuqi Port, Taichung	45 - 55	24.4268	120.606	2024-04-11
35	M	65182	26.5	2024	4	11	Baishuihu Fishing Port, Chiayi	Missing Data	23.416	120.142	2024-04-29
36	F	65191	30.5	2024	4	11	Baishuihu Fishing Port, Chiayi	Missing Data	23.416	120.142	2024-04-29
37	F	65165	34	2024	4	16	Wuqi Port, Taichung	Missing Data	24.2728	120.44	2024-04-16
38	M	65161	28.5	2024	4	16	Wuqi Port, Taichung	15	24.2728	120.44	2024-04-16
39	F	65163	35	2024	4	16	Wuqi Port, Taichung	15	24.2728	120.44	2024-04-16
40	F	65169	35.5	2024	4	16	Dajia, Taichung	15 - 20	24.4333	120.6	2024-04-16
41	M	65187	27.5	2024	4	16	Taixing, Yunlin	2.6 - 5	23.6707	120.147	2024-04-29
42	F	65178	33.5	2024	4	16	Taixing, Yunlin	2.6 - 5	23.6707	120.147	2024-04-29
43	M	65181	28.2	2024	4	19	Yuangang, Miaoli	Missing Data	24.4572	120.637	2024-04-19
44	F	64910	34.5	2024	4	19	Taixing, Yunlin	1 - 6	23.5215	120.14	2024-04-19
45	F	64918	40	2024	4	19	Taixing, Yunlin	1 - 6	23.5215	120.14	2024-04-19
46	F	65197	34.2	2024	4	19	Taixing, Yunlin	1 - 6	23.5215	120.14	2024-04-19
47	F	65200	31	2024	4	19	Taixing, Yunlin	1 - 6	23.5215	120.14	2024-04-19
48	M	65194	26.5	2024	4	19	Taixing, Yunlin	1 - 6	23.5215	120.14	2024-04-19
49	M	65198	28	2024	4	19	Taixing, Yunlin	1 - 6	23.5215	120.14	2024-04-19
50	F	65196	23	2024	4	19	Taixing, Yunlin	1 - 6	23.5215	120.14	2024-04-19
51	F	65184	24.5	2024	4	19	Taixing, Yunlin	1 - 6	23.5215	120.14	2024-04-19
52	F	65190	24.4	2024	4	19	Taixing, Yunlin	1 - 6	23.5215	120.14	2024-04-19
53	F	65199	26.4	2024	4	19	Taixing, Yunlin	1 - 6	23.5215	120.14	2024-04-19
54	F	65192	19	2024	4	19	Taixing, Yunlin	1 - 6	23.5215	120.14	2024-04-19
55	M	65181		2024	4	20	Taixing, Yunlin	Missing Data	24.4572	120.637	2024-04-20
56	M	65195	26	2024	4	25	Yuangang, Miaoli	Missing Data	24.4572	120.637	2024-04-25
57	M	65193	28.5	2024	4	25	Yuangang, Miaoli	10	24.4572	120.637	2024-04-25
58	F	65168	37	2024	4	25	Yuangang, Miaoli	10	24.4572	120.637	2024-04-25
59	F	65165	34	2024	4	25	Wuqi Port, Taichung	15	24.45	120.6	2024-04-25
60	F	64916	31.5	2024	4	29	Wuqi Port, Taichung	40	24.2167	120.417	2024-04-29
61	F	64920	35	2024	4	29	Wuqi Port, Taichung	30	24.4	120.417	2024-04-29
62	M	64917	26.5	2024	4	29	Wuqi Port, Taichung	30	24.4	120.417	2024-04-29
63	F	65166	-	2024	5	4	Wuqi Port, Taichung	38	24.5034	120.632	2024-05-04
64	F	64911	31.3	2024	5	4	Yuangang, Miaoli	10	24.4572	120.637	2024-05-04
65	F	64908	29.4	2024	5	5	Dajia, Taichung	20	24.2728	120.44	2024-05-05
66	M	64915	26	2024	5	5	Dajia, Taichung	20	24.2728	120.44	2024-05-05
67	F	64920	35	2024	5	12	Wuqi Port, Taichung	30	24.25	120.383	2024-05-12
68	F	64906	33.5	2024	5	12	Wuqi Port, Taichung	30	24.25	120.383	2024-05-12
69	F	64907	34.5	2024	5	12	Wuqi Port, Taichung	30	24.3167	120.467	2024-05-12
70	F	64912	31.4	2024	5	12	Yuangang, Miaoli	10	24.4619	120.641	2024-05-12
71	M	64913	26	2024	5	12	Yuangang, Miaoli	10	24.4619	120.641	2024-05-12
72	F	64919	29.6	2024	5	11	Nanfangao, Yilan	19	24.5728	121.875	2024-05-12
73	M	65188	27	2024	5	18	Wuqi Port, Taichung	30	24.0167	120.267	2024-05-18
74	F	65185	33.8	2024	5	18	Songbai Fishing Port, Taichung	35	24.4275	120.609	2024-05-19
75	F	64912	-	2024	5	18	Yuangang, Miaoli	10	24.4619	120.641	2024-05-19
76	F	64907	-	2024	5	19	Yuangang, Miaoli	10	24.4619	120.641	2024-05-20
77	F	Unnumbered	30.5	2024	5	24	Songbai Fishing Port, Taichung	16	24.4403	120.615	2024-05-24
78	F	Unnumbered	31	2024	5	24	Yuangang, Miaoli	15	24.5088	120.672	2024-05-24
79	F	65166	35	2024	5	24	Wuqi Port, Taichung	Missing Data	24.35	120.483	2024-05-24
80	F	Unnumbered	32	2024	5	26	Songbai Fishing Port, Taichung	18	24.2728	120.44	2024-05-26
81	F	Unnumbered	33	2024	5	26	Songbai Fishing Port, Taichung	18	24.2728	120.44	2024-05-26
82	M	Unnumbered	27	2024	5	26	Wuqi Port, Taichung	20	24.1833	120.417	2024-05-26
83	F	Unnumbered	36.5	2024	5	26	Wuqi Port, Taichung	18	24.2728	120.44	2024-05-26
84	F	Unnumbered	34	2024	5	26	Wuqi Port, Taichung	18	24.2728	120.44	2024-05-26
85	F	Unnumbered	30.5	2024	5	26	Wuqi Port, Taichung	18	24.2728	120.44	2024-05-26
86	F	65214	-	2024	5	9	Yuangang, Miaoli	Missing Data	23.7167	120.125	2024-04-05
87	F	Unnumbered	-	2024	6	2	Yuangang, Miaoli	10	24.4619	120.641	2024-05-30
88	F	Unnumbered	34	2024	6	2	Yuangang, Miaoli	10	24.4619	120.641	2024-06-02
89	F	Unnumbered	33.2	2024	6	2	Yuangang, Miaoli	10	24.4619	120.641	2024-06-02
90	F	Unnumbered	-	2024	6	2	Songbai Fishing Port, Taichung	14.5	24.4339	120.609	2024-06-02
91	M	63230	24.2	2024	6	4	Taixing, Yunlin	1 - 6	23.5567	120.114	2024-06-05
92	M	63222	28	2024	6	4	Taixing, Yunlin	1 - 6	23.5567	120.114	2024-06-05
93	M	63228	27.5	2024	6	4	Taixing, Yunlin	1 - 6	23.5567	120.114	2024-06-05
94	F	63224	29.5	2024	6	4	Taixing, Yunlin	1 - 6	23.5567	120.114	2024-06-05
95	F	Unnumbered	30	2024	6	8	Wuqi Port, Taichung	30	24.4	120.417	2024-06-08
96	F	Unnumbered	33	2024	6	8	Wuqi Port, Taichung	40	24.35	120.483	2024-06-08
97	M	Unnumbered	23	2024	6	8	Wuqi Port, Taichung	40	24.35	120.483	2024-06-08
98	M	Unnumbered	26	2024	6	8	Wuqi Port, Taichung	50	24.35	120.5	2024-06-08
99	F	Unnumbered	31.5	2024	6	8	Songbai Fishing Port, Taichung	15 - 20	24.4149	120.6	2024-06-08
100	F	Unnumbered	31	2024	6	8	Songbai Fishing Port, Taichung	15 - 20	24.4149	120.6	2024-06-08
101	F	Unnumbered	30	2024	6	8	Songbai Fishing Port, Taichung	15 - 20	24.4149	120.6	2024-06-08
102	F	Unnumbered	-	2024	6	18	Songbai Fishing Port, Taichung	Missing Data	24.4268	120.606	2024-06-19
103	F	Unnumbered	-	2024	6	11	Songbai Fishing Port, Taichung	Missing Data	24.4328	120.611	2024-06-11
104	F	Unnumbered	18.4	2024	6	18	Wuqi Port, Taichung	30	23.85	120.017	2024-07-01
105	M	Unnumbered	15.6	2024	6	18	Wuqi Port, Taichung	30	23.85	120.017	尚未
106	F	Unnumbered	16.8	2024	6	18	Wuqi Port, Taichung	30	23.85	120.017	2024-07-01
107	F	Unnumbered	33	2024	6	24	Songbai Fishing Port, Taichung	Missing Data	24.4268	120.606	尚未
108	F	Unnumbered	32	2024	6	24	Taixing, Yunlin	1 - 6	23.5567	120.114	2024-07-01
109	F	Unnumbered	31	2024	6	24	Taixing, Yunlin	1 - 6	23.5567	120.114	2024-07-01
110	F	Unnumbered	34.5	2024	6	24	Taixing, Yunlin	1 - 6	23.5567	120.114	尚未
111	M	Unnumbered	28	2024	6	24	Taixing, Yunlin	1 - 6	23.5567	120.114	尚未
112	M	65181	-	2024	6	27	Songbai Fishing Port, Taichung	Missing Data	24.4268	120.606	2024-06-28
113	F	Unnumbered	-	2024	7	8	Songbai Fishing Port, Taichung	15	24.4268	120.606	2024-07-08
114	F	Unnumbered	33	2024	7	16	Taixing, Yunlin	1 - 6	23.5567	120.114	尚未
115	M	Unnumbered	27	2024	7	16	Taixing, Yunlin	1 - 6	23.5567	120.114	尚未
116	F	Unnumbered	36	2024	7	16	Taixing, Yunlin	1 - 6	23.5567	120.114	尚未
117	M	Unnumbered	30	2024	7	16	Taixing, Yunlin	1 - 6	23.5567	120.114	尚未
118	F	Unnumbered	-	2024	7	16	Taixing, Yunlin	1 - 6	24.4268	120.606	2024-07-19
119	M	63230	-	2024	8	4	Taixing, Yunlin	1 - 6	23.5567	120.114	尚未
120	M	Unnumbered	30	2024	8	4	Taixing, Yunlin	1 - 6	23.5567	120.114	尚未
121	M	Unnumbered	28	2024	8	4	Yuangang, Miaoli	15	24.5088	120.672	尚未
122	F	Unnumbered	30.5	2024	8	4	Yuangang, Miaoli	15	24.5088	120.672	尚未
123	F	Unnumbered	3	2024	8	6	Wuqi Port, Taichung	50 - 60	24.2728	120.44	2024-08-06
124	F	Unnumbered	33	2024	8	6	Wuqi Port, Taichung	50 - 60	24.2728	120.44	2024-08-06
125	F	Unnumbered	29	2024	8	6	Wuqi Port, Taichung	50 - 60	24.2728	120.44	2024-08-06
126	M	Unnumbered	27	2024	8	6	Wuqi Port, Taichung	50 - 60	24.2728	120.44	2024-08-06
127	M	Unnumbered	26	2024	8	6	Wuqi Port, Taichung	50 - 60	24.2728	120.44	2024-08-06
128	F	Unnumbered	28	2024	8	6	Wuqi Port, Taichung	50 - 60	24.2728	120.44	2024-08-06
129	F	Unnumbered	35	2024	8	6	Wuqi Port, Taichung	50 - 60	24.2728	120.44	2024-08-06
130	F	Unnumbered	36	2024	8	6	Wuqi Port, Taichung	50 - 60	24.2728	120.44	2024-08-06
131	F	Unnumbered	31	2024	8	6	Wuqi Port, Taichung	50 - 60	24.2728	120.44	2024-08-06
132	M	TP	33	2024	10	9	Tongkong, Taiwan	90	-	-	2024-10-09
133	F	TL26	33	2024	10	11	Wuqi Port, Taichung	Missing Data	-	-	2024-10-11
134	F	TC44	31	2024	11	5	Wuqi Port, Taichung	Missing Data	24.7214	120.384	2024-11-05
135	F	TC45	29	2024	11	5	Wuqi Port, Taichung	Missing Data	24.7214	120.384	2024-11-05
136	F	TC46	33	2024	11	5	Wuqi Port, Taichung	Missing Data	24.7214	120.384	2024-11-05
137	F	TC47	41	2024	11	5	Wuqi Port, Taichung	Missing Data	24.7214	120.384	2024-11-05
138	F	TC48	30	2024	11	5	Wuqi Port, Taichung	Missing Data	24.7214	120.384	2024-11-05
139	F	TC49	33	2024	11	5	Wuqi Port, Taichung	Missing Data	24.7214	120.384	2024-11-05
140	F	TC50	35	2024	11	5	Wuqi Port, Taichung	Missing Data	24.7214	120.384	2024-11-05
141	F	TC51	33	2024	11	5	Wuqi Port, Taichung	Missing Data	24.7214	120.384	2024-11-05
142	F	TC52	26	2024	11	5	Wuqi Port, Taichung	Missing Data	24.7214	120.384	2024-11-05
143	F	TC53	30	2024	11	5	Wuqi Port, Taichung	Missing Data	24.7214	120.384	2024-11-05
144	F	TC54	31	2024	11	5	Wuqi Port, Taichung	Missing Data	24.7214	120.384	2024-11-05
145	F	TC55	32	2024	11	5	Wuqi Port, Taichung	Missing Data	24.7214	120.384	2024-11-05
146	F	TC56	27	2024	11	5	Wuqi Port, Taichung	Missing Data	24.7214	120.384	2024-11-05
147	F	TC57	34	2024	11	5	Wuqi Port, Taichung	Missing Data	24.7214	120.384	2024-11-05
148	F	TC58	31	2024	11	5	Wuqi Port, Taichung	Missing Data	24.7214	120.384	2024-11-05
149	F	TC59	34	2024	11	5	Wuqi Port, Taichung	Missing Data	24.7214	120.384	2024-11-05
150	F	TC60	31	2024	11	5	Wuqi Port, Taichung	Missing Data	24.7214	120.384	2024-11-05
151	F	TC61	35	2024	11	5	Wuqi Port, Taichung	Missing Data	24.7214	120.384	2024-11-05
152	F	TC62	29	2024	11	5	Wuqi Port, Taichung	Missing Data	24.7214	120.384	2024-11-05
153	F	TK	32	2024	11	5	Xingda Port, Kaohsiung	Missing Data	22.91	120.164	2024-11-05

## Sheet: Kinmen_raw data
Number	Gender	Identifier (ID)	Identifier (ID)2	Prosoma width(cm)	Year	Month	Date	Latitude of fishing	Longitude of fishing
1	F	BR	125239385A	20.5	2018	11	20	24.4	118.367
2	F	BR	125242116A	23.5	2018	11	20	24.4	118.367
3	F	BR	38772A	24.5	2018	11	20	24.4	118.367
4	M	BR	39794A	27	2018	11	20	24.4	118.367
5	M	BR	40310A	25.5	2018	11	20	24.4	118.367
6	M	BR	40530A	26	2018	11	20	24.4	118.367
7	M	BR	40596A	21	2018	11	20	24.4	118.367
8	F	BR	41132A	24.5	2018	11	20	24.4	118.367
9	F	BR	42367A	19	2018	11	20	24.4	118.367
10	M	BR	42694A	23.5	2018	11	20	24.4	118.367
11	M	BR	42760A	24	2018	11	20	24.4	118.367
12	M	BR	43092A	22	2018	11	20	24.4	118.367
13	M	BR	44285A	25.5	2018	11	20	24.4	118.367
14	M	BR	45266A	28	2018	11	20	24.4	118.367
15	M	BR	45333A	24.5	2018	11	20	24.4	118.367
16	F	BR	46467A	24	2018	11	20	24.4	118.367
17	F	BR	46632A	27.5	2018	11	20	24.4	118.367
18	F	BR	47730A	22.5	2018	11	20	24.4	118.367
19	M	BR	48182A	24.5	2018	11	20	24.4	118.367
20	M	BR	48696A	25	2018	11	20	24.4	118.367
21	M	BR	49214A	26.5	2018	11	20	24.4	118.367
22	M	BR	50112A	27	2018	11	20	24.4	118.367
23	F	BR	50133A	28	2018	11	20	24.4	118.367
24	F	BR	50160A	20.5	2018	11	20	24.4	118.367
25	F	BR	50435A	21	2018	11	20	24.4	118.367
26	M	BR	51202A	25	2018	11	20	24.4	118.367
27	M	BR	51620A	26	2018	11	20	24.4	118.367
28	M	BR	51783A	26.5	2018	11	20	24.4	118.367
29	F	BR	51790A	20.5	2018	11	20	24.4	118.367
30	F	BR	52183A	25	2018	11	20	24.4	118.367
31	M	BR	52187A	26	2018	11	20	24.4	118.367
32	F	BR	52337A	21	2018	11	20	24.4	118.367
33	F	BR	52410A	21.5	2018	11	20	24.4	118.367
34	F	BR	52442A	24.5	2018	11	20	24.4	118.367
35	M	BR	52701A	24	2018	11	20	24.4	118.367
36	F	BR	52743A	20	2018	11	20	24.4	118.367
37	M	BR	52795A	21.5	2018	11	20	24.4	118.367
38	M	BR	53256A	27.5	2018	11	20	24.4	118.367
39	M	BR	53323A	27	2018	11	20	24.4	118.367
40	M	BR	53785A	23	2018	11	20	24.4	118.367
41	M	BR	54107A	26.5	2018	11	20	24.4	118.367
42	M	BR	54375A	29	2018	11	20	24.4	118.367
43	M	BR	62320A	25.5	2018	11	20	24.4	118.367
44	M	BR	69774A	25.2	2018	11	20	24.4	118.367
45	F	BR	125242036A	29.5	2018	7	30	24.4	118.367
46	M	BR	39792A	25.2	2018	7	30	24.4	118.367
47	M	BR	40046A	27	2018	7	30	24.4	118.367
48	F	BR	40516A	31	2018	7	30	24.4	118.367
49	F	BR	41224A	24	2018	7	30	24.4	118.367
50	M	BR	41275A	22.5	2018	7	30	24.4	118.367
51	M	BR	41454A	25.9	2018	7	30	24.4	118.367
52	F	BR	41475A	28.5	2018	7	30	24.4	118.367
53	M	BR	42651A	24.8	2018	7	30	24.4	118.367
54	F	BR	42710A	27.4	2018	7	30	24.4	118.367
55	M	BR	42786A	23.8	2018	7	30	24.4	118.367
56	F	BR	43172A	28	2018	7	30	24.4	118.367
57	M	BR	43701A	26	2018	7	30	24.4	118.367
58	F	BR	43716A	25.6	2018	7	30	24.4	118.367
59	M	BR	44237A	24	2018	7	30	24.4	118.367
60	M	BR	44352A	24	2018	7	30	24.4	118.367
61	M	BR	44522A	27.2	2018	7	30	24.4	118.367
62	M	BR	44694A	26.3	2018	7	30	24.4	118.367
63	F	BR	44773A	31	2018	7	30	24.4	118.367
64	F	BR	45161A	23.6	2018	7	30	24.4	118.367
65	M	BR	45275A	26	2018	7	30	24.4	118.367
66	M	BR	45281A	25.7	2018	7	30	24.4	118.367
67	M	BR	45480A	24	2018	7	30	24.4	118.367
68	F	BR	46163A	32.5	2018	7	30	24.4	118.367
69	M	BR	46272A	25.5	2018	7	30	24.4	118.367
70	F	BR	46635A	29.5	2018	7	30	24.4	118.367
71	M	BR	46673A	24	2018	7	30	24.4	118.367
72	M	BR	47077A	26.4	2018	7	30	24.4	118.367
73	F	BR	47204A	29.2	2018	7	30	24.4	118.367
74	M	BR	48252A	27.5	2018	7	30	24.4	118.367
75	M	BR	48737A	25.5	2018	7	30	24.4	118.367
76	M	BR	48767A	25.7	2018	7	30	24.4	118.367
77	M	BR	49293A	28.2	2018	7	30	24.4	118.367
78	F	BR	49496A	28.2	2018			X	X
79	M	BR	49536A	25.7	2018	7	30	24.4	118.367
80	F	BR	49564A	30	2018	7	30	24.4	118.367
81	M	BR	49637A	25.6	2018	7	30	24.4	118.367
82	M	BR	49640A	25.5	2018	7	30	24.4	118.367
83	F	BR	50348A	24.5	2018	7	30	24.4	118.367
84	F	BR	50490A	32	2018	7	30	24.4	118.367
85	F	BR	51297A	28.2	2018	7	30	24.4	118.367
86	M	BR	51322A	24	2018	7	30	24.4	118.367
87	F	BR	51492A	31.2	2018	7	30	24.4	118.367
88	M	BR	52243A	24	2018	7	30	24.4	118.367
89	F	BR	52263A	27.2	2018	7	30	24.4	118.367
90	F	BR	52290A	25.5	2018	7	30	24.4	118.367
91	F	BR	52505A	28	2018	7	30	24.4	118.367
92	F	BR	52761A	31	2018	7	30	24.4	118.367
93	F	BR	53120A	24	2018	7	30	24.4	118.367
94	F	BR	53420A	31	2018	7	30	24.4	118.367
95	F	BR	54266A	24.5	2018	7	30	24.4	118.367
96	M	BR	55390A	24.2	2018	7	30	24.4	118.367
97	M	BR	55733A	25.4	2018	7	30	24.4	118.367
98	F	BR	62284A	30.5	2018	7	30	24.4	118.367
99	M	BR	65753A	24.4	2018	7	30	24.4	118.367
100	M	BR	40762A	24.8	2018	5	18	24.4167	118.567
101	M	BR	41123A	22	2018	5	18	24.4167	118.567
102	M	BR	41154A	24.9	2018	5	18	24.4167	118.567
103	F	BR	43531A	25.5	2018	5	18	24.4167	118.567
104	M	BR	44292A	25.2	2018	5	18	24.4167	118.567
105	M	BR	44444A	26	2018	5	18	24.4167	118.567
106	M	BR	44762A	23	2018	5	18	24.4167	118.567
107	F	BR	44793A	29.2	2018	5	18	24.4167	118.567
108	F	BR	45587A	20.3	2018	5	18	24.4167	118.567
109	M	BR	45587A	23.9	2018	5	18	24.4167	118.567
110	M	BR	45651A	26	2018	5	18	24.4167	118.567
111	F	BR	46057A	28	2018	5	18	24.4167	118.567
112	F	BR	46264A	26	2018	5	18	24.4167	118.567
113	F	BR	46357A	27	2018	5	18	24.4167	118.567
114	F	BR	47694A	26.5	2018	5	18	24.4167	118.567
115	M	BR	48167A	20	2018	5	18	24.4167	118.567
116	F	BR	48382A	31.2	2018	5	18	24.4167	118.567
117	M	BR	48787A	22	2018	5	18	24.4167	118.567
118	F	BR	49101A	20.5	2018	5	18	24.4167	118.567
119	M	BR	50220A	24.8	2018	5	18	24.4167	118.567
120	F	BR	51172A	32.8	2018	5	18	24.4167	118.567
121	F	BR	51361A	27.7	2018	5	18	24.4167	118.567
122	F	BR	52020A	24	2018	5	18	24.4167	118.567
123	M	BR	52224A	22.5	2018	5	18	24.4167	118.567
124	F	BR	52483A	25.5	2018	5	18	24.4167	118.567
125	F	BR	53234A	22	2018	5	18	24.4167	118.567
126	M	BR	53462A	26.7	2018	5	18	24.4167	118.567
127	M	BR	54177A	24.8	2018	5	18	24.4167	118.567
128	M	BR	54292A	25.7	2018	5	18	24.4167	118.567
129	M	BR	54929A	27.8	2018	5	18	24.4167	118.567
130	M	BY	47421A	24.5	2020	10	15	24.4022	118.389
131	M	BY	54072A	25	2020	10	15	24.4022	118.389
132	M	BY	47357A	28	2020	10	15	24.4022	118.389
133	M	BY	49035A	29.5	2020	10	15	24.4022	118.389
134	M	BY	43391A	24.5	2020	10	15	24.4022	118.389
135	M	BY	49103A	26	2020	10	15	24.4022	118.389
136	M	BY	47091A	24	2020	10	15	24.4022	118.389
137	M	BY	58375A	25	2020	10	15	24.4022	118.389
138	M	BY	53464A	26.5	2020	10	15	24.4022	118.389
139	M	BY	47335A	26	2020	10	15	24.4022	118.389
140	M	BY	46752A	26	2020	10	15	24.4022	118.389
141	M	BY	48691A	26	2020	10	15	24.4022	118.389
142	M	BY	46402A	25	2020	10	15	24.4022	118.389
143	M	BY	47051A	25	2020	10	15	24.4022	118.389
144	M	BY	51764A	26	2020	10	15	24.4022	118.389
145	M	BY	44586A	28	2020	10	15	24.4022	118.389
146	M	BY	38765A	25.5	2020	10	15	24.4022	118.389
147	M	BY	41063A	24	2020	10	15	24.4022	118.389
148	M	BY	43320A	25	2020	10	15	24.4022	118.389
149	M	BY	47052A	28	2020	10	15	24.4022	118.389
150	M	BY	49751A	26	2020	10	15	24.4022	118.389
151	M	BY	44662A	22	2020	10	15	24.4022	118.389
152	M	BY	41584A	24.5	2020	10	15	24.4022	118.389
153	M	BY	39631A	27.5	2020	10	15	24.4022	118.389
154	M	BY	43336A	22	2020	10	15	24.4022	118.389
155	M	BY	40496A	27	2020	10	15	24.4022	118.389
156	M	BY	48105A	26.5	2020	10	15	24.4022	118.389
157	M	BY	51545A	28	2020	10	15	24.4022	118.389
158	M	BY	53344A	25.5	2020	10	15	24.4022	118.389
159	M	BY	47333A	25.5	2020	10	15	24.4022	118.389
160	M	BY	45471A	25.5	2020	10	15	24.4022	118.389
161	M	BY	41342A	23	2020	10	15	24.4022	118.389
162	M	BY	39347A	25	2020	10	15	24.4022	118.389
163	M	BY	49203A	28.5	2020	10	15	24.4022	118.389
164	M	BY	46594A	22	2020	10	15	24.4022	118.389
165	M	BY	43022A	24.5	2020	10	15	24.4022	118.389
166	M	BY	46553A	26	2020	10	15	24.4022	118.389
167	M	BY	40166A	25.5	2020	10	15	24.4022	118.389
168	M	BY	39152A	25	2020	10	15	24.4022	118.389
169	M	BY	52131A	24.5	2020	10	15	24.4022	118.389
170	M	BY	47576A	25.5	2020	10	15	24.4022	118.389
171	M	BY	47524A	22	2020	10	15	24.4022	118.389
172	M	BY	50517A	25.5	2020	10	15	24.4022	118.389
173	M	BY	43702A	25	2020	10	15	24.4022	118.389
174	M	BY	45032A	24	2020	10	15	24.4022	118.389
175	M	BY	41032A	29.5	2020	10	15	24.4022	118.389
176	M	BY	53786A	25.5	2020	10	15	24.4022	118.389
177	M	BY	45737A	27	2020	10	15	24.4022	118.389
178	M	BY	39434A	23	2020	10	15	24.4022	118.389
179	M	BY	51685A	26	2020	10	15	24.4022	118.389
180	M	BY	52793A	24.5	2020	10	15	24.4022	118.389
181	M	BY	54131A	24.5	2020	10	15	24.4022	118.389
182	M	BY	48710A	24.5	2020	10	15	24.4022	118.389
183	M	BY	39387A	27	2020	10	15	24.4022	118.389
184	M	BY	39044A	24	2020	10	15	24.4022	118.389
185	F	BY	49113A	32	2020	10	15	X	X
186	F	BY	44725A	32.5	2020	10	15	24.4022	118.389
187	F	BY	42516A	27	2020	10	15	24.4022	118.389
188	F	BY	50200A	30.5	2020	10	15	24.4022	118.389
189	M	BY	53163A	25	2020	10	15	24.4022	118.389
190	F	BY	45294A	36	2020	10	15	24.4022	118.389
191	F	BY	54060A	29	2020	10	15	24.4022	118.389
192	F	BY	51356A	28.5	2020	10	15	24.4022	118.389
193	F	BY	53051A	27	2020	10	15	24.4022	118.389
194	F	BY	39285A	34	2020	10	15	24.4022	118.389
195	F	BY	53014A	33	2020	10	15	24.4022	118.389
196	F	BY	52295A	31.5	2020	10	15	24.4022	118.389
197	F	BY	45543A	31	2020	10	15	24.4022	118.389
198	F	BY	49281A	36	2020	10	15	24.4022	118.389
199	F	BY	47736A	31.5	2020	10	15	24.4022	118.389
200	F	BY	43374A	33	2020	10	15	24.4022	118.389
201	F	BY	48176A	31	2020	10	15	24.4022	118.389
202	F	BY	48176A	32.5	2020	10	15	24.4022	118.389
203	F	BY	46714A	31	2020	10	15	X	X
204	F	BY	47517A	24.5	2020	10	15	24.4022	118.389
205	F	BY	45246A	27	2020	10	15	24.4022	118.389
206	F	BY	53034A	33	2020	10	15	24.4022	118.389
207	F	BY	52345A	29	2020	10	15	24.4022	118.389
208	M	BY	40310A	26	2020	10	15	24.4022	118.389
209	M	BY	48252A	28	2020	10	15	24.4022	118.389
210	M	BY	51613A	25.5	2020	10	15	24.4022	118.389
211	M	BY	42232A	27	2020	10	15	24.4022	118.389
212	M	BY	49593A	27	2020	10	15	24.4022	118.389
213	M	BY	44780A	21.5	2020	10	15	24.4022	118.389
214	M	BY	40106A	25.5	2020	10	15	24.4022	118.389
215	F	BY	45037A	31.5	2020	10	15	24.4022	118.389
216	M	BY	52765A	26	2020	10	15	24.4022	118.389
217	M	BY	49584A	25.2	2020	10	15	24.4022	118.389
218	M	BY	50182A	25	2020	10	15	X	X
219	M	BG		25.5	2021	11	15	24.3832	118.314
220	F		53051A	27.3	2021	11	15	24.3832	118.314
221	F		46714A	30.5	2021	11	15	24.3832	118.314
222	M		49390A	25.5	2021	11	15	24.3832	118.314
223	M	BG		24.3	2021	11	15	24.3832	118.314
224	M		50517A	25.5	2021	11	15	24.3832	118.314
225	M	BG		26	2021	11	15	24.3832	118.314
226	M	BG		24.5	2021	11	15	24.3832	118.314
227	M	BG		24.8	2021	11	15	24.3832	118.314
228	M	BG		25.7	2021	11	15	24.3832	118.314
229	M	BG		26.5	2021	11	15	24.3832	118.314
230	M	BG		25.5	2021	11	15	24.3832	118.314
231	M	BG		27	2021	11	15	24.3832	118.314
232	M	BG		25.3	2021	11	15	24.3832	118.314
233	M	BG		28.5	2021	11	15	24.3832	118.314
234	M	BG		27	2021	11	15	24.3832	118.314
235	M	BG		27.5	2021	11	15	24.3832	118.314
236	M	BG		27.8	2021	11	15	24.3832	118.314
237	M	BG		26	2021	11	15	24.3832	118.314
238	M	BG		25	2021	11	15	24.3832	118.314
239	M	BG		23.5	2021	11	15	24.3832	118.314
240	M	BG		26.5	2021	11	15	24.3832	118.314
241	M	BG		27	2021	11	15	24.3832	118.314
242	M	BG		28	2021	11	15	24.3832	118.314
243	M	BG		21.5	2021	11	15	24.3832	118.314
244	M	BG		25	2021	11	15	24.3832	118.314
245	M	BG		25.5	2021	11	15	24.3832	118.314
246	M	BG		26	2021	11	15	24.3832	118.314
247	M	BG		26.5	2021	11	15	24.3832	118.314
248	M	BG		24.5	2021	11	15	24.3832	118.314
249	M	BG		26	2021	11	15	24.3832	118.314
250	M	BG		25.5	2021	11	15	24.3832	118.314
251	M	BG		27.5	2021	11	15	24.3832	118.314
252	M	BG		29	2021	11	15	24.3832	118.314
253	M	BG		22.5	2021	11	15	24.3832	118.314
254	M	BG		24.5	2021	11	15	24.3832	118.314
255	M	BG		26	2021	11	15	24.3832	118.314
256	M	BG		25.5	2021	11	15	24.3832	118.314
257	M	BG		24	2021	11	15	24.3832	118.314
258	M	BG		27.5	2021	11	15	24.3832	118.314
259	M	BG		24.5	2021	11	15	24.3832	118.314
260	M	BG		22.5	2021	11	15	24.3832	118.314
261	M	BG		24	2021	11	15	24.3832	118.314
262	M	BG		25	2021	11	15	24.3832	118.314
263	M	BG		22	2021	11	15	24.3832	118.314
264	M	BG		25	2021	11	15	24.3832	118.314
265	M	BG		26	2021	11	15	24.3832	118.314
266	M	BG		27	2021	11	15	24.3832	118.314
267	M	BG		25.5	2021	11	15	24.3832	118.314
268	M	BG		23.5	2021	11	15	24.3832	118.314
269	M	BG		23.5	2021	11	15	24.3832	118.314
270	M	BG		26	2021	11	15	24.3832	118.314
271	M	BG		24	2021	11	15	24.3832	118.314
272	M	BG		23.5	2021	11	15	24.3832	118.314
273	M	BG		22.5	2021	11	15	24.3832	118.314
274	M	BG		25.5	2021	11	15	24.3832	118.314
275	M	BG		25.5	2021	11	15	24.3832	118.314
276	M	BG		25	2021	11	15	24.3832	118.314
277	M	BG		25.5	2021	11	15	24.3832	118.314
278	M	BG		26	2021	11	15	24.3832	118.314
279	M	BG		26	2021	11	15	24.3832	118.314
280	M	BG		26.5	2021	11	15	24.3832	118.314
281	M	BG		25.5	2021	11	15	24.3832	118.314
282	M	BG		26	2021	11	15	24.3832	118.314
283	M	BG		25	2021	11	15	24.3832	118.314
284	M	BG		24.5	2021	11	15	24.3832	118.314
285	M	BG		26	2021	11	15	24.3832	118.314
286	M	BG		25.5	2021	11	15	24.3832	118.314
287	M	BG		25	2021	11	15	24.3832	118.314
288	M	BG		26	2021	11	15	24.3832	118.314
289	M	BG		26	2021	11	15	24.3832	118.314
290	M	BG		22	2021	11	15	24.3832	118.314
291	M	BG		27	2021	11	15	24.3832	118.314
292	M	BG		24	2021	11	15	24.3832	118.314
293	M	BG		27.5	2021	11	15	24.3832	118.314
294	M	BG		27	2021	11	15	24.3832	118.314
295	M	BG		26	2021	11	15	24.3832	118.314
296	M	BG		26	2021	11	15	24.3832	118.314
297	M	BG		25	2021	11	15	24.3832	118.314
298	M	BG		26	2021	11	15	24.3832	118.314
299	M	BG		24	2021	11	15	24.3832	118.314
300	M	BG		25.5	2021	11	15	24.3832	118.314
301	M	BG		26.5	2021	11	15	24.3832	118.314
302	M	BG		25.5	2021	11	15	24.3832	118.314
303	M	BG		27	2021	11	15	24.3832	118.314
304	M	BG		26	2021	11	15	24.3832	118.314
305	M	BG		25	2021	11	15	24.3832	118.314
306	M	BG		25.5	2021	11	15	24.3832	118.314
307	M	BG		25.5	2021	11	15	24.3832	118.314
308	M	BG		27.5	2021	11	15	24.3832	118.314
309	M	BG		25	2021	11	15	24.3832	118.314
310	M	BG		24	2021	11	15	24.3832	118.314
311	M	BG		27	2021	11	15	24.3832	118.314
312	M	BG		25	2021	11	15	24.3832	118.314
313	M	BG		27.5	2021	11	15	24.3832	118.314
314	M	BG		25	2021	11	15	24.3832	118.314
315	M	BG		26	2021	11	15	24.3832	118.314
316	M	BG		27	2021	11	15	24.3832	118.314
317	M	BG		25.5	2021	11	15	24.3832	118.314
318		BG		24.8	2021	11	15	24.3832	118.314
319		BG		23.5	2021	11	15	24.3832	118.314
320	F	BG		32.5	2021	11	15	24.3832	118.314
321	F	BG		31.5	2021	11	15	24.3832	118.314
322	F	BG		29.5	2021	11	15	24.3832	118.314
323	F	BG		30.5	2021	11	15	24.3832	118.314
324	F	BG		30.5	2021	11	15	24.3832	118.314
325	F	BG		32.5	2021	11	15	24.3832	118.314
326	F	BG		29.5	2021	11	15	24.3832	118.314
327	F	BG		26	2021	11	15	24.3832	118.314
328	F	BG		30.5	2021	11	15	24.3832	118.314
329	F	BG		33	2021	11	15	24.3832	118.314
330	F	BG		31	2021	11	15	24.3832	118.314
331	F	BG		32.5	2021	11	15	24.3832	118.314
332	F	BG		29.5	2021	11	15	24.3832	118.314
333	F	BG		29	2021	11	15	24.3832	118.314
334	F	BG		30.5	2021	11	15	24.3832	118.314
335	F	BG		31	2021	11	15	24.3832	118.314
336	F	BG		29.5	2021	11	15	24.3832	118.314
337	F	BG		27	2021	11	15	24.3832	118.314
338	F	BG		28.5	2021	11	15	24.3832	118.314
339	F	BG		31	2021	11	15	24.3832	118.314
340	F	BG		31	2021	11	15	24.3832	118.314
341	F	BG		30.5	2021	11	15	24.3832	118.314
342	F	BG		28	2021	11	15	24.3832	118.314
343	F	BG		31.5	2021	11	15	24.3832	118.314
344	F	BG		27.5	2021	11	15	24.3832	118.314
345	F	BG		30.5	2021	11	15	24.3832	118.314
346	F	BG		30	2021	11	15	24.3832	118.314
347	F	BG		30.5	2021	11	15	24.3832	118.314
348	F	BG		27.5	2021	11	15	24.3832	118.314
349	F	BG		32	2021	11	15	24.3832	118.314
350	F	BG		34	2021	11	15	24.3832	118.314
351	F	BG		28.5	2021	11	15	24.3832	118.314
352	F	BG		30	2021	11	15	24.3832	118.314
353	F	BG		28.5	2021	11	15	24.3832	118.314
354	F	BG		31	2021	11	15	24.3832	118.314
355	F	BG		31.5	2021	11	15	24.3832	118.314
356	F	BG		32	2021	11	15	24.3832	118.314
357	F	BG		33	2021	11	15	24.3832	118.314
358	F	BG		32.5	2021	11	15	24.3832	118.314
359	F	BG		28.5	2021	11	15	24.3832	118.314
360	F	BG		29.5	2021	11	15	24.3832	118.314
361	F	BG		29	2021	11	15	24.3832	118.314
362	F	BG		31	2021	11	15	24.3832	118.314
363	F	BG		28	2021	11	15	24.3832	118.314
364	F	BG		30	2021	11	15	24.3832	118.314
365	F	BG		28	2021	11	15	24.3832	118.314
366	F	BG		30.5	2021	11	15	24.3832	118.314
367	F	BG		28	2021	11	15	24.3832	118.314
368	F	BG		32	2021	11	15	24.3832	118.314
369	F	BG		31.5	2021	11	15	24.3832	118.314
370	F	BG		31.5	2021	11	15	24.3832	118.314
371	F	BG		30	2021	11	15	24.3832	118.314
372	F	BG		29	2021	11	15	24.3832	118.314
373	F	BG		28	2021	11	15	24.3832	118.314
374	F	BG		30	2021	11	15	24.3832	118.314
375	M	BG	42670A	25.7	2021	7	26	24.384	118.311
376	M	BG	47254A	22	2021	7	26	24.384	118.311
377	M	BG	39387A	26.6	2021	7	26	24.384	118.311
378	M	BG	53044A	23	2021	7	26	24.384	118.311
379	F	BG	50580A	31.4	2021	7	26	24.384	118.311
380	F	BG	45643A	27.7	2021	7	26	24.384	118.311
381	F	BG	47311A	27	2021	7	26	24.384	118.311
382	F	BG	47793A	27	2021	7	26	24.384	118.311
383	F	BG	47416A	25.3	2021	7	26	24.384	118.311
384	M	BG	45787A	25.8	2021	7	26	24.384	118.311
385	F	BG	52674A	26.7	2021	7	26	24.384	118.311
386	F	BG	51610A	26.7	2021	7	26	24.384	118.311
387	F	BG	54174A	24	2021	7	26	24.384	118.311
388	F	BG	46066A	26.3	2021	7	26	24.384	118.311
389	M	BG	39282A	21	2021	7	26	24.384	118.311
390	F	BG	54216A	21.5	2021	7	26	24.384	118.311
391	M	BG	42686A	21.7	2021	7	26	24.384	118.311
392	F	BG	48542A	20.5	2021	7	26	24.384	118.311
393	F	BG	51296A	20	2021	7	26	24.384	118.311
394	F	BG	43205A	19	2021	7	26	24.384	118.311
395	F	BG	42746A	19.5	2021	7	26	24.384	118.311
396	F	BG	54106A	26.5	2021	7	26	24.384	118.311
397	F	BG	52443A	31.6	2021	7	26	24.384	118.311
398	F	BG	42065A	31.3	2021	7	26	24.384	118.311
399	F	BG	49492A	32.3	2021	7	26	24.384	118.311
400	F	BG	40774A	29.5	2021	7	26	24.384	118.311
401	F	BG	44736A	24.5	2021	7	26	24.384	118.311
402	F	BG	45166A	29.5	2021	7	26	24.384	118.311
403	F	BG	44383A	32.3	2021	7	26	24.384	118.311
404	F	BG	44425A	28.7	2021	7	26	24.384	118.311
405	F	BG	44792A	30	2021	7	26	24.384	118.311
406	F	BG	46680A	32.7	2021	7	26	24.384	118.311
407	F	BG	45592A	28.5	2021	7	26	24.384	118.311
408	F	BG	47017A	32.3	2021	7	26	24.384	118.311
409	F	BG	52146A	29.5	2021	7	26	24.384	118.311
410	F	BG	45714A	31.6	2021	7	26	24.384	118.311
411	F	BG	54322A	25.3	2021	7	26	24.384	118.311
412	F	BG	47626A	30	2021	7	26	24.384	118.311
413	F	BG	51395A	31.3	2021	7	26	24.384	118.311
414	F	BG	51440A	29.3	2021	7	26	24.384	118.311
415	F	BG	43530A	31.5	2021	7	26	24.384	118.311
416	F	BG	48275A	32	2021	7	26	24.384	118.311
417	F	BG	50641A	31	2021	7	26	24.384	118.311
418	F	BG	49303A	27.4	2021	7	26	24.384	118.311
419	F	BG	49230A	27	2021	7	26	24.384	118.311
420	F	BG	45331A	29.3	2021	7	26	24.384	118.311
421	M	BG	45221A	27.7	2021	7	26	24.384	118.311
422	M	BG	44185A	24.5	2021	7	26	24.384	118.311
423	M	BG	51045A	26	2021	7	26	24.384	118.311
424	M	BG	40427A	25.5	2021	7	26	24.384	118.311
425	M	BG	50087A	25.3	2021	7	26	24.384	118.311
426	M	BG	44721A	25.7	2021	7	26	24.384	118.311
427	M	BG	39776A	28.6	2021	7	26	24.384	118.311
428	M	BG	53140A	24.9	2021	7	26	24.384	118.311
429	M	BG	42542A	23	2021	7	26	24.384	118.311
430	M	BG	48056A	24	2021	7	26	24.384	118.311
431	M	BG	53440A	22.5	2021	7	26	24.384	118.311
432	M	BG	54327A	25	2021	7	26	24.384	118.311
433	M	BG	44081A	25.6	2021	7	26	24.384	118.311
434	M	BG	48526A	27	2021	7	26	24.384	118.311
435	M	BG	44551A	27.3	2021	7	26	24.384	118.311
436	M	BG	52215A	23.7	2021	7	26	24.384	118.311
437	M	BG	40420A	25	2021	7	26	24.384	118.311
438	M	BG	45203A	26.3	2021	7	26	24.384	118.311
439	M	BG	54085A	22.6	2021	7	26	24.384	118.311
440	M	BG	54364A	28.7	2021	7	26	24.384	118.311
441	M	BG	46122A	26	2021	7	26	24.384	118.311
442	M	BG	39131A	26.4	2021	7	26	24.384	118.311
443	M	BG	38754A	27.3	2021	7	26	24.384	118.311
444	M	BG	39490A	22.8	2021	7	26	24.384	118.311
445	M	BG	44287A	25	2021	7	26	24.384	118.311
446	M	BG	47560A	26.8	2021	7	26	24.384	118.311
447	M	BG	48292A	23.7	2021	7	26	24.384	118.311
448	M	BG	44455A	25	2021	7	26	24.384	118.311
449	M	BG	49151A	22.5	2021	7	26	24.384	118.311
450	M	BG	44303A	26.5	2021	7	26	24.384	118.311
451	M	BG	48516A	23.5	2021	7	26	24.384	118.311
452	M	BG	39311A	28	2021	7	26	24.384	118.311
453	M	BG	44102A	24.7	2021	7	26	24.384	118.311
454	M	BG	40172A	25.9	2021	7	26	24.384	118.311
455	M	BG		25.5	2021	7	26	24.384	118.311
456	M	BG		24.5	2021	7	26	24.384	118.311
457	M	BG		26	2021	7	26	24.384	118.311
458	M	BG		27.5	2021	7	26	24.384	118.311
459	M	BG		25.5	2021	7	26	24.384	118.311
460	M	BG		24	2021	7	26	24.384	118.311
461	F	BG		30	2021	7	26	24.384	118.311
462	M	BG		24.4	2021	7	26	24.384	118.311
463	M	BG		29.5	2021	7	26	24.384	118.311
464	M	BG		24.3	2021	7	26	24.384	118.311
465	M	BG		26.5	2021			X	X
466	M	BG		21.5	2021	7	26	24.384	118.311
467	M	BG		26.3	2021	7	26	24.384	118.311
468	M	BG		27.3	2021	7	26	24.384	118.311
469	M	BG		26	2021	7	26	24.384	118.311
470	M	BG		25	2021	7	26	24.384	118.311
471	M	BG		24.5	2021	7	26	24.384	118.311
472	M	BG		26.3	2021	7	26	24.384	118.311
473	M	BG		25.7	2021	7	26	24.384	118.311
474	F	BG		30	2021	7	26	24.384	118.311
475	F	BG		31	2021	7	26	24.384	118.311
476	F	BG		30.2	2021	7	26	24.384	118.311
477	F	BG		30.8	2021	7	26	24.384	118.311
478	F	BG		28.5	2021	7	26	24.384	118.311
479	F	BG		31.3	2021	7	26	24.384	118.311
480	F	BG		30	2021	7	26	24.384	118.311
481	F	BG		32.6	2021	7	26	24.384	118.311
482	F	BG		28	2021	7	26	24.384	118.311
483	F	BG		27.8	2021	7	26	24.384	118.311
484	M	BG		22.5	2021	7	26	24.384	118.311
485	M	BG		25	2021	7	26	24.384	118.311
486	M	BG		22	2021	7	26	24.384	118.311
487	M	BG		24.6	2021	7	26	24.384	118.311
488	M	BG		25	2021	7	26	24.384	118.311
489	M	BG		24	2021	7	26	24.384	118.311
490	M	BG		23	2021	7	26	24.384	118.311
491	M	BG		25.8	2021	7	26	24.384	118.311
492	M	BG		23.6	2021	7	26	24.384	118.311
493	M	BG		26.1	2021	7	26	24.384	118.311
494	M	BG		25.6	2021	7	26	24.384	118.311
495	M	BG		23	2021	7	26	24.384	118.311
496	F	BG		28.5	2021	7	26	24.384	118.311
497	F	BG		29.6	2021	7	26	24.384	118.311
498	F	BG		28.5	2021	7	26	24.384	118.311
499	F	BG		28.7	2021	7	26	24.384	118.311
500	F	BG		25.7	2021	7	26	24.384	118.311
501	F	BG		25.5	2021	7	26	24.384	118.311
502	F	BG			2021			X	X
503	F	BG		32	2021	7	26	24.384	118.311
504	F	BG		30	2021	7	26	24.384	118.311
505	M	BG	40310A	25.5	2021	5	24	24.3845	118.315
506	M	BG	49035A	29.5	2021	5	24	24.3845	118.315
507	M	BG	49390A	26	2021	5	24	24.3845	118.315
508	M	BG	46545A	25.5	2021	5	24	24.3845	118.315
509	M	BG	39120A	23.7	2021	5	24	24.3845	118.315
510	M	BG	42670A	26	2021	5	24	24.3845	118.315
511	M	BG	51216A	25	2021	5	24	24.3845	118.315
512	M	BG	52571A	25.9	2021	5	24	24.3845	118.315
513	M	BG	46135A	24.5	2021	5	24	24.3845	118.315
514	M	BG	43497A	24	2021	5	24	24.3845	118.315
515	M	BG	52041A	24.7	2021	5	24	24.3845	118.315
516	M	BG	53342A	25	2021	5	24	24.3845	118.315
517	M	BG	51271A	25.3	2021	5	24	24.3845	118.315
518	M	BG	48682A	24.8	2021	5	24	24.3845	118.315
519	M	BG	42402A	25.3	2021	5	24	24.3845	118.315
520	M	BG	43643A	25	2021	5	24	24.3845	118.315
521	M	BG	44253A	25	2021	5	24	24.3845	118.315
522	M	BG	54021A	26	2021	5	24	24.3845	118.315
523	M	BG	50305A	24.3	2021	5	24	24.3845	118.315
524	M	BG	42627A	25.7	2021	5	24	24.3845	118.315
525	M	BG	48117A	25	2021	5	24	24.3845	118.315
526	M	BG	47117A	23.3	2021	5	24	24.3845	118.315
527	F	BG	52035A	29.6	2021	5	24	24.3845	118.315
528	F	BG	39187A	30.6	2021	5	24	24.3845	118.315
529	F	BG	47213A	31	2021	5	24	24.3845	118.315
530	F	BG	43787A	30.3	2021	5	24	24.3845	118.315
531	F	BG	47011A	29.2	2021	5	24	24.3845	118.315
532	F	BG	40421A	28	2021	5	24	24.3845	118.315
533	F	BG	45761A	28.7	2021	5	24	24.3845	118.315
534	F	BG	46407A	26	2021	5	24	24.3845	118.315
535	F	BG	45643A	28	2021	5	24	24.3845	118.315
536	F	BG	52614A	32	2021	5	24	24.3845	118.315
537	M	BG	42203A	28.5	2021	3	22	24.3815	118.314
538	M	BG	52313A	25.7	2021	3	22	24.3815	118.314
539	M	BG	45534A	27	2021	3	22	24.3815	118.314
540	M	BG	40486A	26	2021	3	22	24.3815	118.314
541	M	BG	42385A	25	2021	3	22	24.3815	118.314
542	M	BG	47132A	25.5	2021	3	22	24.3815	118.314
543	M	BG	48350A	26.7	2021	3	22	24.3815	118.314
544	M	BG	41517A	26.4	2021	3	22	24.3815	118.314
545	M	BG	53044A	24	2021	3	22	24.3815	118.314
546	M	BG	43437A	28.3	2021	3	22	24.3815	118.314
547	F	BG	53131A	27.6	2021	3	22	24.3815	118.314
548	F	BG	47666A	32.5	2021	3	22	24.3815	118.314
549	F	BG	47244A	31.4	2021	3	22	24.3815	118.314
550	F	BG	48185A	28	2021	3	22	24.3815	118.314
551	F	BG	43426A	34.3	2021	3	22	24.3815	118.314
552	F	BG	52661A	31.3	2021	3	22	24.3815	118.314
553	F	BG	42181A	32.5	2021	3	22	24.3815	118.314
554	F	BG	49413A	29	2021	3	22	24.3815	118.314
555	F	BG	54287A	34.5	2021	3	22	24.3815	118.314
556	F	BG	48090A	32.2	2021	3	22	24.3815	118.314
557	F	BW		29	2022	9	26	24.3822	118.311
558	F	BW		28.3	2022	9	26	24.3822	118.311
559	F	BW		29.3	2022	9	26	24.3822	118.311
560	F	BW		32	2022	9	26	24.3822	118.311
561	F	BW		29.5	2022	9	26	24.3822	118.311
562	F	BW		28.8	2022	9	26	24.3822	118.311
563	F	BW		30.5	2022	9	26	24.3822	118.311
564	F	BW		27	2022	9	26	24.3822	118.311
565	F	BW		28.5	2022	9	26	24.3822	118.311
566	F	BW		32.3	2022	9	26	24.3822	118.311
567	F	BW		28.5	2022	9	26	24.3822	118.311
568	F	BW		30.5	2022	9	26	24.3822	118.311
569	F	BW		28.8	2022	9	26	24.3822	118.311
570	F	BW		29.5	2022	9	26	24.3822	118.311
571	F	BW		31	2022	9	26	24.3822	118.311
572	F	BW		30.3	2022	9	26	24.3822	118.311
573	F	BW		28.5	2022	9	26	24.3822	118.311
574	F	BW		30.7	2022	9	26	24.3822	118.311
575	F	BW		29	2022	9	26	24.3822	118.311
576	F	BW		27.3	2022	9	26	24.3822	118.311
577	F	BW		29	2022	9	26	24.3822	118.311
578	F	BW		32.5	2022	9	26	24.3822	118.311
579	F	BW		31.5	2022	9	26	24.3822	118.311
580	F	BW		30.5	2022	9	26	24.3822	118.311
581	F	BW		28.5	2022	9	26	24.3822	118.311
582	F	BW		28.5	2022	9	26	24.3822	118.311
583	F	BW		31.4	2022	9	26	24.3822	118.311
584	F	BW		29.5	2022	9	26	24.3822	118.311
585	F	BW		28	2022	9	26	24.3822	118.311
586	F	BW		27.5	2022	9	26	24.3822	118.311
587	F	BW		28.5	2022	9	26	24.3822	118.311
588	F	BW		28.6	2022	9	26	24.3822	118.311
589	F	BW		32.3	2022	9	26	24.3822	118.311
590	F	BW		31	2022	9	26	24.3822	118.311
591	F	BW		29.7	2022	9	26	24.3822	118.311
592	F	BW		28	2022	9	26	24.3822	118.311
593	F	BW		29	2022	9	26	24.3822	118.311
594	F	BW		34.4	2022	9	26	24.3822	118.311
595	F	BW		33	2022	9	26	24.3822	118.311
596	F	BW		30.85	2022	9	26	24.3822	118.311
597	F	BW		29	2022	9	26	24.3822	118.311
598	F	BW		29.6	2022	9	26	24.3822	118.311
599	F	BW		28.5	2022	9	26	24.3822	118.311
600	F	BW		30	2022	9	26	24.3822	118.311
601	F	BW		29.4	2022	9	26	24.3822	118.311
602	F	BW		29.5	2022	9	26	24.3822	118.311
603	F	BW		28.5	2022	9	26	24.3822	118.311
604	F	BW		28.2	2022	9	26	24.3822	118.311
605	F	BW		31	2022	9	26	24.3822	118.311
606	F	BW		30.6	2022	9	26	24.3822	118.311
607	F	BW		29.2	2022	9	26	24.3822	118.311
608	F	BW		31	2022	9	26	24.3822	118.311
609	F	BW		29.7	2022	9	26	24.3822	118.311
610	F	BW		29.5	2022	9	26	24.3822	118.311
611	F	BW		29.5	2022	9	26	24.3822	118.311
612	F	BW		27.3	2022	9	26	24.3822	118.311
613	F	BW		30.3	2022	9	26	24.3822	118.311
614	F	BW		30.2	2022	9	26	24.3822	118.311
615	F	BW		30.5	2022	9	26	24.3822	118.311
616	F	BW		30.5	2022	9	26	24.3822	118.311
617	F	BW		27	2022	9	26	24.3822	118.311
618	F	BW		28.5	2022	9	26	24.3822	118.311
619	F	BW		26	2022	9	26	24.3822	118.311
620	F	BW		30.4	2022	9	26	24.3822	118.311
621	F	BW		29.5	2022	9	26	24.3822	118.311
622	F	BW		30	2022	9	26	24.3822	118.311
623	F	BW		27.5	2022	9	26	24.3822	118.311
624	F	BW		28.5	2022	9	26	24.3822	118.311
625	F	BW		31.3	2022	9	26	24.3822	118.311
626	F	BW		30	2022	9	26	24.3822	118.311
627	F	BW		32	2022	9	26	24.3822	118.311
628	F	BW		26.5	2022	9	26	24.3822	118.311
629	F	BW		28.3	2022	9	26	24.3822	118.311
630	F	BW		27.7	2022	9	26	24.3822	118.311
631	F	BW		30	2022	9	26	24.3822	118.311
632	F	BW		25.5	2022	9	26	24.3822	118.311
633	F	BW		32	2022	9	26	24.3822	118.311
634	F	BW		32.8	2022	9	26	24.3822	118.311
635	F	BW		27	2022	9	26	24.3822	118.311
636	F	BW		29	2022	9	26	24.3822	118.311
637	F	BW		29.5	2022	9	26	24.3822	118.311
638	M	BW		26.8	2022	9	26	24.3822	118.311
639	M	BW		26.5	2022	9	26	24.3822	118.311
640	M	BW		24.5	2022	9	26	24.3822	118.311
641	M	BW		23	2022	9	26	24.3822	118.311
642	M	BW		27.5	2022	9	26	24.3822	118.311
643	M	BW		26	2022	9	26	24.3822	118.311
644	M	BW		24.7	2022	9	26	24.3822	118.311
645	M	BW		26	2022	9	26	24.3822	118.311
646	M	BW		26	2022	9	26	24.3822	118.311
647	M	BW		25	2022	9	26	24.3822	118.311
648	M	BW		23.7	2022	9	26	24.3822	118.311
649	M	BW		25	2022	9	26	24.3822	118.311
650	M	BW		23.8	2022	9	26	24.3822	118.311
651	M	BW		27.3	2022	9	26	24.3822	118.311
652	M	BW		23.5	2022	9	26	24.3822	118.311
653	M	BW		25.8	2022	9	26	24.3822	118.311
654	M	BW		25.2	2022	9	26	24.3822	118.311
655	M	BW		22.8	2022	9	26	24.3822	118.311
656	M	BW		26	2022	9	26	24.3822	118.311
657	M	BW		25	2022	9	26	24.3822	118.311
658	M	BW		23.3	2022	9	26	24.3822	118.311
659	M	BW		25.3	2022	9	26	24.3822	118.311
660	M	BW		25.8	2022	9	26	24.3822	118.311
661	M	BW		23.5	2022	9	26	24.3822	118.311
662	M	BW		23.5	2022	9	26	24.3822	118.311
663	M	BW		27	2022	9	26	24.3822	118.311
664	M	BW		27	2022	9	26	24.3822	118.311
665	M	BW		23.5	2022	9	26	24.3822	118.311
666	M	BW		26.5	2022	9	26	24.3822	118.311
667	M	BW		23	2022	9	26	24.3822	118.311
668	M	BW		24.2	2022	9	26	24.3822	118.311
669	M	BW		25.3	2022	9	26	24.3822	118.311
670	M	BW		27	2022	9	26	24.3822	118.311
671	M	BW		24	2022	9	26	24.3822	118.311
672	M	BW		25.7	2022	9	26	24.3822	118.311
673	M	BW		21	2022	9	26	24.3822	118.311
674	M	BW		26.5	2022	9	26	24.3822	118.311
675	M	BW		26.5	2022	9	26	24.3822	118.311
676	M	BW		27.1	2022	9	26	24.3822	118.311
677	M	BW		25.5	2022	9	26	24.3822	118.311
678	M	BW		23.5	2022	9	26	24.3822	118.311
679	M	BW		26	2022	9	26	24.3822	118.311
680	M	BW		26.6	2022	9	26	24.3822	118.311
681	M	BW		25	2022	9	26	24.3822	118.311
682	M	BW		25.5	2022	9	26	24.3822	118.311
683	M	BW		23.5	2022	9	26	24.3822	118.311
684	M	BW		20.5	2022	9	26	24.3822	118.311
685	M	BW		23	2022	9	26	24.3822	118.311
686	M	BW		26.5	2022	9	26	24.3822	118.311
687	M	BW		25.5	2022	9	26	24.3822	118.311
688	M	BW		26.2	2022	9	26	24.3822	118.311
689	M	BW		27	2022	9	26	24.3822	118.311
690	M	BW		24.2	2022	9	26	24.3822	118.311
691	M	BW		25.5	2022	9	26	24.3822	118.311
692	M	BW		24.5	2022	9	26	24.3822	118.311
693	M	BW		27	2022	9	26	24.3822	118.311
694	M	BW		24	2022	9	26	24.3822	118.311
695	M	BW		22.7	2022	9	26	24.3822	118.311
696	M	BW		27.7	2022	9	26	24.3822	118.311
697	M	BW		27	2022	9	26	24.3822	118.311
698	M	BW		25.5	2022	9	26	24.3822	118.311
699	M	BW		27.7	2022	9	26	24.3822	118.311
700	M	BW		22	2022	9	26	24.3822	118.311
701	M	BW		26	2022	9	26	24.3822	118.311
702	M	BW		24.5	2022	9	26	24.3822	118.311
703	M	BW		24.7	2022	9	26	24.3822	118.311
704	M	BW		27	2022	9	26	24.3822	118.311
705	M	BW		25.5	2022	9	26	24.3822	118.311
706	M	BW		24.3	2022	9	26	24.3822	118.311
707	M	BW		26.5	2022	9	26	24.3822	118.311
708	M	BW		27	2022	9	26	24.3822	118.311
709	M	BW		25.4	2022	9	26	24.3822	118.311
710	M	BW		27.2	2022	9	26	24.3822	118.311
711	M	BW		23.3	2022	9	26	24.3822	118.311
712	M	BW		27	2022	9	26	24.3822	118.311
713	M	BW		25.5	2022	9	26	24.3822	118.311
714	M	BW		23.5	2022	9	26	24.3822	118.311
715	M	BW		25.3	2022	9	26	24.3822	118.311
716	M	BW		26.3	2022	9	26	24.3822	118.311
717	M	BW		24.8	2022	9	26	24.3822	118.311
718	M	BW		25	2022	9	26	24.3822	118.311
719	M	BW		25.3	2022	9	26	24.3822	118.311
720	M	BW		24.3	2022	9	26	24.3822	118.311
721	M	BW		28	2022	9	26	24.3822	118.311
722	M	BW		23.4	2022	9	26	24.3822	118.311
723	M	BW		26.7	2022	9	26	24.3822	118.311
724	M	BW		26.1	2022	9	26	24.3822	118.311
725	M	BW		26.7	2022	9	26	24.3822	118.311
726	M	BW		25	2022	9	26	24.3822	118.311
727	M	BW		27	2022	9	26	24.3822	118.311
728	M	BW		24.8	2022	9	26	24.3822	118.311
729	M	BW		25	2022	9	26	24.3822	118.311
730	M	BW		26	2022	9	26	24.3822	118.311
731	M	BW		26	2022	9	26	24.3822	118.311
732	M	BW		25.2	2022	9	26	24.3822	118.311
733	M	BW		24	2022	9	26	24.3822	118.311
734	M	BW		25.5	2022	9	26	24.3822	118.311
735	M	BW		26.8	2022	9	26	24.3822	118.311
736	M	BW		26	2022	9	26	24.3822	118.311
737	M	BW		25	2022	9	26	24.3822	118.311
738	M	BW		24.5	2022	9	26	24.3822	118.311
739	M	BW		25.8	2022	9	26	24.3822	118.311
740	M	BW		25.8	2022	9	26	24.3822	118.311
741	M	BW		26.5	2022	9	26	24.3822	118.311
742	M	BW		23	2022	9	26	24.3822	118.311
743	M	BW		25.3	2022	9	26	24.3822	118.311
744	M	BW		26	2022	9	26	24.3822	118.311
745	M	BW		25.8	2022	9	26	24.3822	118.311
746	M	BW		27	2022	9	26	24.3822	118.311
747	M	BW		28	2022	9	26	24.3822	118.311
748	M	BW		25.5	2022	9	26	24.3822	118.311
749	M	BW		24.5	2022	9	26	24.3822	118.311
750	M	BW		24.5	2022	9	26	24.3822	118.311
751	M	BW		26.2	2022	9	26	24.3822	118.311
752	M	BW		24.9	2022	9	26	24.3822	118.311
753	M	BW		22.5	2022	9	26	24.3822	118.311
754	M	BW		25	2022	9	26	24.3822	118.311
755	M	BW		26.5	2022	9	26	24.3822	118.311
756	M	BW		24.3	2022	9	26	24.3822	118.311
757	M	BW		27	2022	8	9	24.3813	118.31
758	M	BW		24	2022	8	9	24.3813	118.31
759	M	BW		23.5	2022	8	9	24.3813	118.31
760	M	BW		24.4	2022	8	9	24.3813	118.31
761	M	BW		27.5	2022	8	9	24.3813	118.31
762	M	BW		25	2022	8	9	24.3813	118.31
763	M	BW		24	2022	8	9	24.3813	118.31
764	M	BW		25	2022	8	9	24.3813	118.31
765	M	BW		25.5	2022	8	9	24.3813	118.31
766	M	BW		25.5	2022	8	9	24.3813	118.31
767	M	BW		26.5	2022	8	9	24.3813	118.31
768	M	BW		22.5	2022	8	9	24.3813	118.31
769	M	BW		22.3	2022	8	9	24.3813	118.31
770	M	BW		24	2022	8	9	24.3813	118.31
771	M	BW		27.6	2022	8	9	24.3813	118.31
772	M	BW		26	2022	8	9	24.3813	118.31
773	M	BW		24.8	2022	8	9	24.3813	118.31
774	M	BW		24	2022	8	9	24.3813	118.31
775	M	BW		24.3	2022	8	9	24.3813	118.31
776	M	BW		25.5	2022	8	9	24.3813	118.31
777	M	BW		27.5	2022	8	9	24.3813	118.31
778	M	BW		24.5	2022	8	9	24.3813	118.31
779	M	BW		24.5	2022	8	9	24.3813	118.31
780	M	BW		23	2022	8	9	24.3813	118.31
781	M	BW		25.5	2022	8	9	24.3813	118.31
782	M	BW		24.5	2022	8	9	24.3813	118.31
783	M	BW		25	2022	8	9	24.3813	118.31
784	M	BW		29.5	2022	8	9	24.3813	118.31
785	M	BW		22	2022	8	9	24.3813	118.31
786	M	BW		29	2022	8	9	24.3813	118.31
787	M	BW		27.5	2022	8	9	24.3813	118.31
788	F	BW		27	2022	8	9	24.3813	118.31
789	F	BW		32	2022	8	9	24.3813	118.31
790	F	BW		29.5	2022	8	9	24.3813	118.31
791	F	BW		29.5	2022	8	9	24.3813	118.31
792	F	BW		29.5	2022	8	9	24.3813	118.31
793	F	BW		27.5	2022	8	9	24.3813	118.31
794	F	BW		27.5	2022	8	9	24.3813	118.31
795	F	BW		30.8	2022	8	9	24.3813	118.31
796	F	BW		31	2022	8	9	24.3813	118.31
797	F	BW		30.5	2022	8	9	24.3813	118.31
798	F	BW		29.5	2022	8	9	24.3813	118.31
799	F	BW		31.3	2022	8	9	24.3813	118.31
800	F	BW		31	2022	8	9	24.3813	118.31
801	F	BW		29.5	2022	8	9	24.3813	118.31
802	F	BW		31.5	2022	8	9	24.3813	118.31
803	F	BW		31	2022	8	9	24.3813	118.31
804	F	BW		31.5	2022	8	9	24.3813	118.31
805	F	BW		29.5	2022	8	9	24.3813	118.31
806	M	BW		23.8	2022	8	9	24.3813	118.31
807	M	BW		23	2022	8	9	24.3813	118.31
808	M	BW		25.5	2022	8	9	24.3813	118.31
809	M	BW		29.5	2022	8	9	24.3813	118.31
810	M	BW		23	2022	8	9	24.3813	118.31
811	M	BW		26.5	2022	8	9	24.3813	118.31
812	M	BW		25.5	2022	8	9	24.3813	118.31
813	M	BW		29	2022	8	9	24.3813	118.31
814	F	BW		33	2022	8	9	24.3813	118.31
815	F	BW		29	2022	8	9	24.3813	118.31
816	F	BW		32.5	2022	8	9	24.3813	118.31
817	F	BW		31	2022	8	9	24.3813	118.31
818	F	BW		29.5	2022	8	9	24.3813	118.31
819	F	BW		28.5	2022	8	9	24.3813	118.31
820	F	BW		31.5	2022	8	9	24.3813	118.31
821	F	BW		25	2022	8	9	24.3813	118.31
822	F	BW		31	2022	8	9	24.3813	118.31
823	F	BW		28.5	2022	8	9	24.3813	118.31
824	F	BW		29	2022	8	9	24.3813	118.31
825	F	BW		25.6	2022	8	9	24.3813	118.31
826	F	BW		26	2022	8	9	24.3813	118.31
827	F	BW		29.5	2022	8	9	24.3813	118.31
828	F	BW		29	2022	8	9	24.3813	118.31
829	F	BW		32.5	2022	8	9	24.3813	118.31
830	F	BW		30.5	2022	8	9	24.3813	118.31
831	F	BW		30	2022	8	9	24.3813	118.31
832	F	BW		27	2022	8	9	24.3813	118.31
833	F	BW		30	2022	8	9	24.3813	118.31
834	F	BW		28.3	2022	8	9	24.3813	118.31
835	F	BW		26.3	2022	8	9	24.3813	118.31
836	F	BW		28	2022	8	9	24.3813	118.31
837	F	BW		26.5	2022	8	9	24.3813	118.31
838	F	BW		28.5	2022	8	9	24.3813	118.31
839	F	BW		31	2022	8	9	24.3813	118.31
840	F	BW		31.3	2022	8	9	24.3813	118.31
841	M	BW		26	2022	8	9	24.3813	118.31
842	M	BW		24.5	2022	8	9	24.3813	118.31
843	M	BW		26.5	2022	8	9	24.3813	118.31
844	M	BW		27.5	2022	8	9	24.3813	118.31
845	M	BW		28	2022	8	9	24.3813	118.31
846	M	BW		26.5	2022	8	9	24.3813	118.31
847	F	BW		30	2022	8	9	24.3813	118.31
848	F	BW		30	2022	8	9	24.3813	118.31
849	F	BW		31	2022	8	9	24.3813	118.31
850	F	BW		28.6	2022	8	9	24.3813	118.31
851	F	BW		33.2	2022	8	9	24.3813	118.31
852	F	BW		27.5	2022	8	9	24.3813	118.31
853	F	BW		31	2022	8	9	24.3813	118.31
854	F	BW		31	2022	8	9	24.3813	118.31
855	F	BW		34	2022	8	9	24.3813	118.31
856	F	BW		28	2022	8	9	24.3813	118.31
857	F	BW		26.8	2022	8	9	24.3813	118.31
858	F	BW		27	2022	8	9	24.3813	118.31
859	F	BW		27	2022	8	9	24.3813	118.31
860	F	BW		29.5	2022	8	9	24.3813	118.31
861	F	BW		26.4	2022	8	9	24.3813	118.31
862	F	BW		27.5	2022	8	9	24.3813	118.31
863	F	BW		33.5	2022	8	9	24.3813	118.31
864	F	BW		31	2022	8	9	24.3813	118.31
865	F	BW		30.5	2022	8	9	24.3813	118.31
866	F	BW		34	2022	8	9	24.3813	118.31
867	F	BW		30	2022	8	9	24.3813	118.31
868	F	BW		29.6	2022	8	9	24.3813	118.31
869	F	BW		28	2022	8	9	24.3813	118.31
870	F	BW		31	2022	8	9	24.3813	118.31
871	F	BW		28	2022	8	9	24.3813	118.31
872	F	BW		28	2022	8	9	24.3813	118.31
873	F	BW		27.8	2022	8	9	24.3813	118.31
874	M	BW		22.5	2022	8	9	24.3813	118.31
875	M	BW		25.7	2022	8	9	24.3813	118.31
876	M	BW		24.8	2022	8	9	24.3813	118.31
877	M	BW		28	2022	8	9	24.3813	118.31
878	M	BW		27	2022	8	9	24.3813	118.31
879	M	BW		25.6	2022	8	9	24.3813	118.31
880	M	BW		24.4	2022	8	9	24.3813	118.31
881	M	BW		26.8	2022	8	9	24.3813	118.31
882	M	BW		27.5	2022	8	9	24.3813	118.31
883	M	BW		25.5	2022	8	9	24.3813	118.31
884	M	BW		24.3	2022	8	9	24.3813	118.31
885	M	BW		24.7	2022	8	9	24.3813	118.31
886	M	BW		26	2022	8	9	24.3813	118.31
887	M	BW		25	2022	8	9	24.3813	118.31
888	M	BW		23.5	2022	8	9	24.3813	118.31
889	M	BW		24	2022	8	9	24.3813	118.31
890	M	BW		24	2022	8	9	24.3813	118.31
891	M	BW		24	2022	8	9	24.3813	118.31
892	M	BW		23	2022	8	9	24.3813	118.31
893	M	BW		28	2022	8	9	24.3813	118.31
894	M	BW		25	2022	8	9	24.3813	118.31
895	M	BW		25.5	2022	8	9	24.3813	118.31
896	M	BW		27	2022	8	9	24.3813	118.31
897	M	BW		22	2022	8	9	24.3813	118.31
898	M	BW		25.5	2022	8	9	24.3813	118.31
899	M	BW		26	2022	8	9	24.3813	118.31
900	M	BW		23	2022	8	9	24.3813	118.31
901	M	BW		26	2022	8	9	24.3813	118.31
902	M	BW		27	2022	8	9	24.3813	118.31
903	M	BW		24	2022	8	9	24.3813	118.31
904	M	BW		26.5	2022	8	9	24.3813	118.31
905	M	BW		24.5	2022	8	9	24.3813	118.31
906	M	BW		25	2022	8	9	24.3813	118.31
907	M	BW		21	2022	8	9	24.3813	118.31
908	F	BW		30.5	2022	8	9	24.3813	118.31
909	F	BW		29.2	2022	8	9	24.3813	118.31
910	F	BW		30	2022	8	9	24.3813	118.31
911	F	BW		29.5	2022	8	9	24.3813	118.31
912	F	BW		29.5	2022	8	9	24.3813	118.31
913	F	BW		29.4	2022	8	9	24.3813	118.31
914	M	BW		26	2022	8	9	24.3813	118.31
915	M	BW		25	2022	8	9	24.3813	118.31
916	F	BW		26.5	2022	8	9	24.3813	118.31
917	F	BW		28.3	2022	8	9	24.3813	118.31
918	F	BW		29.8	2022	8	9	24.3813	118.31
919	F	BW		32	2022	8	9	24.3813	118.31
920	M	BW		25.5	2022	8	9	24.3813	118.31
921	M	BW		25	2022	8	9	24.3813	118.31
922	M	BW		25.5	2022	8	9	24.3813	118.31
923	F	BW		29	2022	8	9	24.3813	118.31
924	F	BW		31	2022	8	9	24.3813	118.31
925	F	BW		29.5	2022	8	9	24.3813	118.31
926	F	BW		32	2022	8	9	24.3813	118.31
927	F	BW		30.5	2022	8	9	24.3813	118.31
928	F	BW		32.5	2022	8	9	24.3813	118.31
929	F	BW		31	2022	8	9	24.3813	118.31
930	F	BW		29.5	2022	8	9	24.3813	118.31
931	F	BW		28.5	2022	8	9	24.3813	118.31
932	M	BW		26	2022	8	9	24.3813	118.31
933	F	BW		32.5	2022	8	9	24.3813	118.31
934	F	BW		29.8	2022	8	9	24.3813	118.31
935	M	BW		26	2022	8	9	24.3813	118.31
936	M	BW		25.5	2022	8	9	24.3813	118.31
937	F	BW		28.8	2022	8	9	24.3813	118.31
938	F	BW		30.5	2022	8	9	24.3813	118.31
939	M	BW		26.3	2022	8	9	24.3813	118.31
940	M	BW		25	2022	8	9	24.3813	118.31
941	F	BW		29	2022	8	9	24.3813	118.31
942	M	BW		25.5	2022	8	9	24.3813	118.31
943	M	BW		28	2022	8	9	24.3813	118.31
944	M	BW		26	2022	8	9	24.3813	118.31
945	M	BW		24.5	2022	8	9	24.3813	118.31
946	F	BW		26.5	2022	8	9	24.3813	118.31
947	M	BW		24	2022	8	9	24.3813	118.31
948	F	BW		29	2022	8	9	24.3813	118.31
949	M	BW		25	2022	8	9	24.3813	118.31
950	M	BW		25	2022	8	9	24.3813	118.31
951	F	BW		25.5	2022	8	9	24.3813	118.31
952	F	BW		29.7	2022	8	9	24.3813	118.31
953	M	BW		26	2022	8	9	24.3813	118.31
954	M	BW		24.5	2022	8	9	24.3813	118.31
955	M	BW		24.5	2022	8	9	24.3813	118.31
956	F	BW		24	2022	8	9	24.3813	118.31
957	M	BW		24.5	2022	7	27	24.3866	118.301
958	M	BW		22.5	2022	7	27	24.3866	118.301
959	M	BW		24.7	2022	7	27	24.3866	118.301
960	M	BW		26	2022	7	27	24.3866	118.301
961	M	BW		24	2022	7	27	24.3866	118.301
962	M	BW		25	2022	7	27	24.3866	118.301
963	M	BW		27	2022	7	27	24.3866	118.301
964	M	BW		25.5	2022	7	27	24.3866	118.301
965	M	BW		26.5	2022	7	27	24.3866	118.301
966	M	BW		27.5	2022	7	27	24.3866	118.301
967	M	BW		25.5	2022	7	27	24.3866	118.301
968	M	BW		24.5	2022	7	27	24.3866	118.301
969	M	BW		24.8	2022	7	27	24.3866	118.301
970	M	BW		25.3	2022	7	27	24.3866	118.301
971	M	BW		28	2022	7	27	24.3866	118.301
972	M	BW		25.3	2022	7	27	24.3866	118.301
973	M	BW		26.5	2022	7	27	24.3866	118.301
974	M	BW		25	2022	7	27	24.3866	118.301
975	M	BW		25	2022	7	27	24.3866	118.301
976	M	BW		24.3	2022	7	27	24.3866	118.301
977	M	BW		26	2022	7	27	24.3866	118.301
978	M	BW		27.2	2022	7	27	24.3866	118.301
979	M	BW		22.5	2022	7	27	24.3866	118.301
980	M	BW		25.3	2022	7	27	24.3866	118.301
981	M	BW		27	2022	7	27	24.3866	118.301
982	M	BW		26	2022	7	27	24.3866	118.301
983	M	BW		28	2022	7	27	24.3866	118.301
984	M	BW		25	2022	7	27	24.3866	118.301
985	M	BW		28	2022	7	27	24.3866	118.301
986	M	BW		24.5	2022	7	27	24.3866	118.301
987	M	BW		23.5	2022	7	27	24.3866	118.301
988	M	BW		26.5	2022	7	27	24.3866	118.301
989	M	BW		25	2022	7	27	24.3866	118.301
990	M	BW		22	2022	7	27	24.3866	118.301
991	M	BW		26	2022	7	27	24.3866	118.301
992	M	BW		26	2022	7	27	24.3866	118.301
993	M	BW		27.5	2022	7	27	24.3866	118.301
994	M	BW		24.5	2022	7	27	24.3866	118.301
995	M	BW		27	2022	7	27	24.3866	118.301
996	M	BW		24.5	2022	7	27	24.3866	118.301
997	M	BW		25	2022	7	27	24.3866	118.301
998	M	BW		24	2022	7	27	24.3866	118.301
999	M	BW		23.5	2022	7	27	24.3866	118.301
1000	M	BW		24	2022	7	27	24.3866	118.301
1001	M	BW		23	2022	7	27	24.3866	118.301
1002	M	BW		25	2022	7	27	24.3866	118.301
1003	M	BW		27	2022	7	27	24.3866	118.301
1004	M	BW		26.8	2022	7	27	24.3866	118.301
1005	M	BW		25.5	2022	7	27	24.3866	118.301
1006	M	BW		25	2022	7	27	24.3866	118.301
1007	M	BW		23.5	2022	7	27	24.3866	118.301
1008	M	BW		26.7	2022	7	27	24.3866	118.301
1009	M	BW		26.8	2022	7	27	24.3866	118.301
1010	M	BW		24.5	2022	7	27	24.3866	118.301
1011	M	BW		25.3	2022	7	27	24.3866	118.301
1012	M	BW		25.3	2022	7	27	24.3866	118.301
1013	M	BW		24.5	2022	7	27	24.3866	118.301
1014	M	BW		25.5	2022	7	27	24.3866	118.301
1015	M	BW		26	2022	7	27	24.3866	118.301
1016	F	BW		32	2022	7	27	24.3866	118.301
1017	M	BW		25.5	2022	7	27	24.3866	118.301
1018	M	BW		24.5	2022	7	27	24.3866	118.301
1019	M	BW		26.8	2022	7	27	24.3866	118.301
1020	M	BW		24.5	2022	7	27	24.3866	118.301
1021	M	BW		24.5	2022	7	27	24.3866	118.301
1022	M	BW		27.5	2022	7	27	24.3866	118.301
1023	M	BW		23	2022	7	27	24.3866	118.301
1024	M	BW		25.8	2022	7	27	24.3866	118.301
1025	M	BW		26.8	2022	7	27	24.3866	118.301
1026	M	BW		26.5	2022	7	27	24.3866	118.301
1027	M	BW		26	2022	7	27	24.3866	118.301
1028	M	BW		24.7	2022	7	27	24.3866	118.301
1029	M	BW		24	2022	7	27	24.3866	118.301
1030	M	BW		24.3	2022	7	27	24.3866	118.301
1031	M	BW		26	2022	7	27	24.3866	118.301
1032	M	BW		24.5	2022	7	27	24.3866	118.301
1033	M	BW		26.2	2022	7	27	24.3866	118.301
1034	M	BW		27	2022	7	27	24.3866	118.301
1035	M	BW		24	2022	7	27	24.3866	118.301
1036	M	BW		26.7	2022	7	27	24.3866	118.301
1037	M	BW		24.5	2022	7	27	24.3866	118.301
1038	M	BW		24.5	2022	7	27	24.3866	118.301
1039	M	BW		26	2022	7	27	24.3866	118.301
1040	M	BW		27.5	2022	7	27	24.3866	118.301
1041	M	BW		25.5	2022	7	27	24.3866	118.301
1042	M	BW		26	2022	7	27	24.3866	118.301
1043	M	BW		25.8	2022	7	27	24.3866	118.301
1044	M	BW		24.5	2022	7	27	24.3866	118.301
1045	M	BW		27.2	2022	7	27	24.3866	118.301
1046	M	BW		24	2022	7	27	24.3866	118.301
1047	M	BW		26.5	2022	7	27	24.3866	118.301
1048	M	BW		24	2022	7	27	24.3866	118.301
1049	M	BW		25	2022	7	27	24.3866	118.301
1050	M	BW		26.5	2022	7	27	24.3866	118.301
1051	M	BW		25	2022	7	27	24.3866	118.301
1052	M	BW		25.3	2022	7	27	24.3866	118.301
1053	M	BW		26.8	2022	7	27	24.3866	118.301
1054	M	BW		25.5	2022	7	27	24.3866	118.301
1055	M	BW		25	2022	7	27	24.3866	118.301
1056	M	BW		25.5	2022	7	27	24.3866	118.301
1057	M	BW		24.5	2022	7	27	24.3866	118.301
1058	M	BW		27	2022	7	27	24.3866	118.301
1059	M	BW		24.8	2022	7	27	24.3866	118.301
1060	M	BW		22	2022	7	27	24.3866	118.301
1061	M	BW		25	2022	7	27	24.3866	118.301
1062	M	BW		24.5	2022	7	27	24.3866	118.301
1063	M	BW		22.5	2022	7	27	24.3866	118.301
1064	M	BW		25.5	2022	7	27	24.3866	118.301
1065	M	BW		25	2022	7	27	24.3866	118.301
1066	M	BW		25.4	2022	7	27	24.3866	118.301
1067	M	BW		25	2022	7	27	24.3866	118.301
1068	M	BW		24.5	2022	7	27	24.3866	118.301
1069	M	BW		21	2022	7	27	24.3866	118.301
1070	M	BW		25.5	2022	7	27	24.3866	118.301
1071	M	BW		25.3	2022	7	27	24.3866	118.301
1072	M	BW		25.5	2022	7	27	24.3866	118.301
1073	M	BW		24	2022	7	27	24.3866	118.301
1074	M	BW		25.3	2022	7	27	24.3866	118.301
1075	M	BW		23	2022	7	27	24.3866	118.301
1076	M	BW		25.5	2022	7	27	24.3866	118.301
1077	M	BW		23.8	2022	7	27	24.3866	118.301
1078	M	BW		24.3	2022	7	27	24.3866	118.301
1079	M	BW		25	2022	7	27	24.3866	118.301
1080	M	BW		26	2022	7	27	24.3866	118.301
1081	M	BW		28.8	2022	7	27	24.3866	118.301
1082	M	BW		26.5	2022	7	27	24.3866	118.301
1083	M	BW		26.2	2022	7	27	24.3866	118.301
1084	F	BW		31	2022	7	27	24.3866	118.301
1085	F	BW		27	2022	7	27	24.3866	118.301
1086	F	BW		33	2022	7	27	24.3866	118.301
1087	F	BW		28.5	2022	7	27	24.3866	118.301
1088	F	BW		30.5	2022	7	27	24.3866	118.301
1089	F	BW		28.5	2022	7	27	24.3866	118.301
1090	F	BW		28.5	2022	7	27	24.3866	118.301
1091	F	BW		29.8	2022	7	27	24.3866	118.301
1092	F	BW		32	2022	7	27	24.3866	118.301
1093	F	BW		27	2022	7	27	24.3866	118.301
1094	F	BW		30.2	2022	7	27	24.3866	118.301
1095	F	BW		29	2022	7	27	24.3866	118.301
1096	F	BW		31.6	2022	7	27	24.3866	118.301
1097	F	BW		26.8	2022	7	27	24.3866	118.301
1098	F	BW		30.5	2022	7	27	24.3866	118.301
1099	F	BW		30.2	2022	7	27	24.3866	118.301
1100	F	BW		30.8	2022	7	27	24.3866	118.301
1101	F	BW		30	2022	7	27	24.3866	118.301
1102	F	BW		30.5	2022	7	27	24.3866	118.301
1103	F	BW		29	2022	7	27	24.3866	118.301
1104	F	BW		31.5	2022	7	27	24.3866	118.301
1105	F	BW		26	2022	7	27	24.3866	118.301
1106	F	BW		31.5	2022	7	27	24.3866	118.301
1107	F	BW		30.5	2022	7	27	24.3866	118.301
1108	F	BW		32	2022	7	27	24.3866	118.301
1109	F	BW		30	2022	7	27	24.3866	118.301
1110	F	BW		28.5	2022	7	27	24.3866	118.301
1111	F	BW		31.5	2022	7	27	24.3866	118.301
1112	F	BW		26	2022	7	27	24.3866	118.301
1113	F	BW		33	2022	7	27	24.3866	118.301
1114	F	BW		30	2022	7	27	24.3866	118.301
1115	F	BW		29.5	2022	7	27	24.3866	118.301
1116	F	BW		28	2022	7	27	24.3866	118.301
1117	F	BW		30	2022	7	4	24.3696	118.305
1118	F	BW		27	2022	7	4	24.3696	118.305
1119	F	BW		26	2022	7	4	24.3696	118.305
1120	F	BW		30	2022	7	4	24.3696	118.305
1121	F	BW		33.5	2022	7	4	24.3696	118.305
1122	F	BW		35	2022	7	4	24.3696	118.305
1123	F	BW		29.5	2022	7	4	24.3696	118.305
1124	F	BW		29.5	2022	7	4	24.3696	118.305
1125	F	BW		29.5	2022	7	4	24.3696	118.305
1126	F	BW		31	2022	7	4	24.3696	118.305
1127	F	BW		29.5	2022	7	4	24.3696	118.305
1128	F	BW		31.3	2022	7	4	24.3696	118.305
1129	F	BW		31.5	2022	7	4	24.3696	118.305
1130	F	BW		28	2022	7	4	24.3696	118.305
1131	F	BW		30.5	2022	7	4	24.3696	118.305
1132	F	BW		30	2022	7	4	24.3696	118.305
1133	F	BW		29	2022	7	4	24.3696	118.305
1134	F	BW		29.5	2022	7	4	24.3696	118.305
1135	F	BW		31.5	2022	7	4	24.3696	118.305
1136	F	BW		26.5	2022	7	4	24.3696	118.305
1137	F	BW		32	2022	7	4	24.3696	118.305
1138	F	BW		28.5	2022	7	4	24.3696	118.305
1139	M	BW		24.5	2022	7	4	24.3696	118.305
1140	M	BW		22.8	2022	7	4	24.3696	118.305
1141	M	BW		23.5	2022	7	4	24.3696	118.305
1142	M	BW		26	2022	7	4	24.3696	118.305
1143	M	BW		24.3	2022	7	4	24.3696	118.305
1144	M	BW		27	2022	7	4	24.3696	118.305
1145	M	BW		26	2022	7	4	24.3696	118.305
1146	M	BW		24.4	2022	7	4	24.3696	118.305
1147	M	BW		25.5	2022	7	4	24.3696	118.305
1148	M	BW		27	2022	7	4	24.3696	118.305
1149	M	BW		27.3	2022	7	4	24.3696	118.305
1150	M	BW		27.8	2022	7	4	24.3696	118.305
1151	M	BW		27.5	2022	7	4	24.3696	118.305
1152	M	BW		27	2022	7	4	24.3696	118.305
1153	M	BW		23.5	2022	7	4	24.3696	118.305
1154	M	BW		24.5	2022	7	4	24.3696	118.305
1155	M	BW		25.5	2022	7	4	24.3696	118.305
1156	M	BW		24.3	2022	7	4	24.3696	118.305
1157	M	BW		22.5	2022	7	4	24.3696	118.305
1158	M	BW		25	2022	7	4	24.3696	118.305
1159	M	BW		25	2022	7	4	24.3696	118.305
1160	M	BW		24.5	2022	7	4	24.3696	118.305
1161	M	BW		27.8	2022	7	4	24.3696	118.305
1162	M	BW		26.6	2022	7	4	24.3696	118.305
1163	M	BW		27.3	2022	7	4	24.3696	118.305
1164	M	BW		25	2022	7	4	24.3696	118.305
1165	M	BW		25.5	2022	7	4	24.3696	118.305
1166	M	BW		26.5	2022	7	4	24.3696	118.305
1167	M	BW		25	2022	7	4	24.3696	118.305
1168	M	BW		27	2022	7	4	24.3696	118.305
1169	M	BW		25.5	2022	7	4	24.3696	118.305
1170	M	BW		25	2022	7	4	24.3696	118.305
1171	M	BW		25	2022	7	4	24.3696	118.305
1172	M	BW		24	2022	7	4	24.3696	118.305
1173	M	BW		26	2022	7	4	24.3696	118.305
1174	M	BW		24.5	2022	7	4	24.3696	118.305
1175	M	BW		26	2022	7	4	24.3696	118.305
1176	M	BW		25	2022	7	4	24.3696	118.305
1177	M	BW		27	2022	7	4	24.3696	118.305
1178	M	BW		26	2022	7	4	24.3696	118.305
1179	M	BW		26	2022	7	4	24.3696	118.305
1180	M	BW		22	2022	7	4	24.3696	118.305
1181	M	BW		24.5	2022	7	4	24.3696	118.305
1182	M	BW		28	2022	7	4	24.3696	118.305
1183	M	BW		24	2022	7	4	24.3696	118.305
1184	M	BW		27	2022	7	4	24.3696	118.305
1185	M	BW		25	2022	7	4	24.3696	118.305
1186	M	BW		24.5	2022	7	4	24.3696	118.305
1187	M	BW		25.5	2022	7	4	24.3696	118.305
1188	M	BW		26	2022	7	4	24.3696	118.305
1189	M	BW		27.3	2022	7	4	24.3696	118.305
1190	M	BW		23.4	2022	7	4	24.3696	118.305
1191	M	BW		26.8	2022	7	4	24.3696	118.305
1192	M	BW		26	2022	7	4	24.3696	118.305
1193	M	BW		27	2022	7	4	24.3696	118.305
1194	M	BW		22.2	2022	7	4	24.3696	118.305
1195	M	BW		25.5	2022	7	4	24.3696	118.305
1196	M	BW		27.5	2022	7	4	24.3696	118.305
1197	M	BW		26	2022	7	4	24.3696	118.305
1198	M	BW		27	2022	7	4	24.3696	118.305
1199	M	BW		23.5	2022	7	4	24.3696	118.305
1200	M	BW		24.5	2022	7	4	24.3696	118.305
1201	M	BW		24.8	2022	7	4	24.3696	118.305
1202	M	BW		25	2022	7	4	24.3696	118.305
1203	M	BW		25	2022	7	4	24.3696	118.305
1204	M	BW		29	2022	7	4	24.3696	118.305
1205	M	BW		25	2022	7	4	24.3696	118.305
1206	M	BW		27.5	2022	7	4	24.3696	118.305
1207	M	BW		26.5	2022	7	4	24.3696	118.305
1208	F	BW		32.8	2022	7	4	24.3696	118.305
1209	M	BW		28	2022	7	4	24.3696	118.305
1210	F	BW		30	2022	7	4	24.3696	118.305
1211	F	BW		30	2022	7	4	24.3696	118.305
1212	F	BW		33	2022	7	4	24.3696	118.305
1213	F	BW		31	2022	7	4	24.3696	118.305
1214	F	BW		32	2022	7	4	24.3696	118.305
1215	F	BW		30.5	2022	7	4	24.3696	118.305
1216	F	BW		34.5	2022	7	4	24.3696	118.305
1217	F	BW		30.5	2022	7	4	24.3696	118.305
1218	F	BW		32.8	2022	7	4	24.3696	118.305
1219	M	BW		24	2022	7	4	24.3696	118.305
1220	M	BW		24.3	2022	7	4	24.3696	118.305
1221	M	BW		25.4	2022	7	4	24.3696	118.305
1222	M	BW		26.5	2022	7	4	24.3696	118.305
1223	M	BW		24.2	2022	7	4	24.3696	118.305
1224	M	BW		25.5	2022	7	4	24.3696	118.305
1225	M	BW		27	2022	7	4	24.3696	118.305
1226	M	BW		24.5	2022	7	4	24.3696	118.305
1227	M	BW		25.3	2022	7	4	24.3696	118.305
1228	M	BW		26	2022	7	4	24.3696	118.305
1229	M	BW		24	2022	7	4	24.3696	118.305
1230	M	BW		25	2022	7	4	24.3696	118.305
1231	M	BW		26.2	2022	7	4	24.3696	118.305
1232	M	BW		25	2022	7	4	24.3696	118.305
1233	M	BW		26.5	2022	7	4	24.3696	118.305
1234	M	BW		26	2022	7	4	24.3696	118.305
1235	M	BW		25.4	2022	7	4	24.3696	118.305
1236	M	BW		24	2022	7	4	24.3696	118.305
1237	M	BW		25	2022	7	4	24.3696	118.305
1238	M	BW		26	2022	7	4	24.3696	118.305
1239	M	BW		24	2022	7	4	24.3696	118.305
1240	M	BW		27	2022	7	4	24.3696	118.305
1241	M	BW		24.5	2022	7	4	24.3696	118.305
1242	M	BW		25	2022	7	4	24.3696	118.305
1243	M	BW		27	2022	7	4	24.3696	118.305
1244	M	BW		25.5	2022	7	4	24.3696	118.305
1245	M	BW		25.5	2022	7	4	24.3696	118.305
1246	M	BW		25.6	2022	7	4	24.3696	118.305
1247	M	BW		23.3	2022	7	4	24.3696	118.305
1248	M	BW		23.5	2022	7	4	24.3696	118.305
1249	M	BW		28	2022	7	4	24.3696	118.305
1250	M	BW		25.5	2022	7	4	24.3696	118.305
1251	M	BW		24.5	2022	7	4	24.3696	118.305
1252	M	BW		25.2	2022	7	4	24.3696	118.305
1253	M	BW		29	2022	7	4	24.3696	118.305
1254	M	BW		26	2022	7	4	24.3696	118.305
1255	F	BW		26	2022	7	4	24.3696	118.305
1256	F	BW		27.5	2022	7	4	24.3696	118.305
1257	F	BW		33	2022	7	4	24.3696	118.305
1258	F	BW		31	2022	7	4	24.3696	118.305
1259	F	BW		33	2022	7	4	24.3696	118.305
1260	F	BW		28	2022	7	4	24.3696	118.305
1261	F	BW		29	2022	7	4	24.3696	118.305
1262	F	BW		27.5	2022	7	4	24.3696	118.305
1263	F	BW		31.5	2022	7	4	24.3696	118.305
1264	M	BW		26	2022	7	4	24.3696	118.305
1265	M	BW		25.5	2022	7	4	24.3696	118.305
1266	F	BW		30	2022	7	4	24.3696	118.305
1267	F	BW		31	2022	7	4	24.3696	118.305
1268	F	BW		31	2022	7	4	24.3696	118.305
1269	F	BW		29	2022	7	4	24.3696	118.305
1270	F	BW		27.5	2022	7	4	24.3696	118.305
1271	F	BW		29.5	2022	7	4	24.3696	118.305
1272	F	BW		30	2022	7	4	24.3696	118.305
1273	F	BW		29.5	2022	7	4	24.3696	118.305
1274	F	BW		28.5	2022	7	4	24.3696	118.305
1275	F	BW		26.5	2022	7	4	24.3696	118.305
1276	F	BW		30	2022	7	4	24.3696	118.305
1277	M	BW		26	2022	3	31	24.381	118.31
1278	M	BW		25.2	2022	3	31	24.381	118.31
1279	M	BW		27	2022	3	31	24.381	118.31
1280	M	BW		25.7	2022	3	31	24.381	118.31
1281	M	BW		25.5	2022	3	31	24.381	118.31
1282	M	BW		26.5	2022	3	31	24.381	118.31
1283	M	BW		26	2022	3	31	24.381	118.31
1284	M	BW		25.5	2022	3	31	24.381	118.31
1285	M	BW		24	2022	3	31	24.381	118.31
1286	M	BW		24	2022	3	31	24.381	118.31
1287	M	BW		26.8	2022	3	31	24.381	118.31
1288	F	BW		31	2022	3	31	24.381	118.31
1289	F	BW		29.1	2022	3	31	24.381	118.31
1290	F	BW		29.3	2022	3	31	24.381	118.31
1291	F	BW		31	2022	3	31	24.381	118.31
1292	F	BW		29.8	2022	3	31	24.381	118.31
1293	F	BW		31.8	2022	3	31	24.381	118.31
1294	F	BW		29.1	2022	3	31	24.381	118.31
1295	F	BW		32.7	2022	3	31	24.381	118.31
1296	F	BW		33.1	2022	3	31	24.381	118.31
1297	F	BW		31.8	2022	3	31	24.381	118.31
1298	F	BW		29.5	2022	3	31	24.381	118.31
1299	F	BW		28.3	2022	3	31	24.381	118.31
1300	F	BW		31	2022	3	31	24.381	118.31
1301	F	BW		30.5	2022	3	31	24.381	118.31
1302	F	BW		30.8	2022	3	31	24.381	118.31
1303	F	BW		28.7	2022	3	31	24.381	118.31
1304	F	BW		30.6	2022	3	31	24.381	118.31
1305	F	BW		28.7	2022	3	31	24.381	118.31
1306	F	BW		29.5	2022	3	31	24.381	118.31
1307	F	BW		26	2022	3	31	24.381	118.31
1308	M	BW		25.6	2022	3	31	24.381	118.31
1309	M	BW		27	2022	3	31	24.381	118.31
1310	M	BW		27.6	2022	3	31	24.381	118.31
1311	M	BW		22.8	2022	3	31	24.381	118.31
1312	M	BW		25.7	2022	3	31	24.381	118.31
1313	M	BW		25	2022	3	31	24.381	118.31
1314	M	BW		23.5	2022	3	31	24.381	118.31
1315	M	BW		27	2022	3	31	24.381	118.31
1316	M	BW		25	2022	3	31	24.381	118.31
1317	M	BW		25.5	2022	3	31	24.381	118.31
1318	M	BW		25.6	2022	3	31	24.381	118.31
1319	M	BW		25.5	2022	3	31	24.381	118.31
1320	M	BW		28	2022	3	31	24.381	118.31
1321	M	BW		27	2022	3	31	24.381	118.31
1322	M	BW		23.7	2022	3	31	24.381	118.31
1323	M	BW		25.6	2022	3	31	24.381	118.31
1324	M	BW		28	2022	3	31	24.381	118.31
1325	M	BW		26.5	2022	3	31	24.381	118.31
1326	M	BW		24.3	2022	3	31	24.381	118.31
1327	M	BW		22.7	2022	3	31	24.381	118.31
1328	M	BW		25.4	2022	3	31	24.381	118.31
1329	M	BW		27.2	2022	3	31	24.381	118.31
1330	M	BW		27	2022	3	31	24.381	118.31
1331	M	BW		25.3	2022	3	31	24.381	118.31
1332	M	BW		24.5	2022	3	31	24.381	118.31
1333	M	BW		26.5	2022	3	31	24.381	118.31
1334	M	BW		27.2	2022	3	31	24.381	118.31
1335	M	BW		23.7	2022	3	31	24.381	118.31
1336	M	BW		26.5	2022	3	31	24.381	118.31
1337	M	BW		22.7	2022	3	31	24.381	118.31
1338	M	BW		27	2022	3	31	24.381	118.31
1339	M	BW		23.9	2022	3	31	24.381	118.31
1340	M	BW		28.5	2022	3	31	24.381	118.31
1341	M	BW		26.8	2022	3	31	24.381	118.31
1342	M	BW		25.9	2022	3	31	24.381	118.31
1343	M	BW		26.2	2022	3	31	24.381	118.31
1344	M	BW		24.8	2022	3	31	24.381	118.31
1345	M	BW		27	2022	3	31	24.381	118.31
1346	M	BW		22.4	2022	3	31	24.381	118.31
1347	M	BW		24.5	2022	3	31	24.381	118.31
1348	M	BW		27	2022	3	31	24.381	118.31
1349	M	BW		25.42	2022	3	31	24.381	118.31
1350	M	BW		24.5	2022	3	31	24.381	118.31
1351	M	BW		26.7	2022	3	31	24.381	118.31
1352	M	BW		21.5	2022	3	31	24.381	118.31
1353	M	BW		24.6	2022	3	31	24.381	118.31
1354	M	BW		26	2022	3	31	24.381	118.31
1355	M	BW		26	2022	3	31	24.381	118.31
1356	M	BW		27	2022	3	31	24.381	118.31
1357	M	BW		29	2022	3	31	24.381	118.31
1358	M	BW		26.4	2022	3	31	24.381	118.31
1359	M	BW		26.2	2022	3	31	24.381	118.31
1360	M	BW		25.5	2022	3	31	24.381	118.31
1361	M	BW		26.2	2022	3	31	24.381	118.31
1362	M	BW		23.8	2022	3	31	24.381	118.31
1363	M	BW		24.6	2022	3	31	24.381	118.31
1364	M	BW		25.3	2022	3	31	24.381	118.31
1365	M	BW		22.8	2022	3	31	24.381	118.31
1366	M	BW		26.3	2022	3	31	24.381	118.31
1367	F	BW		29	2022	1	13	24.3922	118.291
1368	F	BW		29	2022	1	13	24.3922	118.291
1369	F	BW		30	2022	1	13	24.3922	118.291
1370	F	BW		32.5	2022	1	13	24.3922	118.291
1371	F	BW		29	2022	1	13	24.3922	118.291
1372	F	BW		31.5	2022	1	13	24.3922	118.291
1373	F	BW		32.5	2022	1	13	24.3922	118.291
1374	F	BW		32.5	2022	1	13	24.3922	118.291
1375	F	BW		29.5	2022	1	13	24.3922	118.291
1376	F	BW		29	2022	1	13	24.3922	118.291
1377	F	BW		29	2022	1	13	24.3922	118.291
1378	F	BW		32.5	2022	1	13	24.3922	118.291
1379	F	BW		30	2022	1	13	24.3922	118.291
1380	F	BW		29	2022	1	13	24.3922	118.291
1381	F	BW		31.5	2022	1	13	24.3922	118.291
1382	F	BW		26	2022	1	13	24.3922	118.291
1383	F	BW		32.5	2022	1	13	24.3922	118.291
1384	F	BW		29	2022	1	13	24.3922	118.291
1385	F	BW		30.5	2022	1	13	24.3922	118.291
1386	F	BW		31.5	2022	1	13	24.3922	118.291
1387	F	BW		32.2	2022	1	13	24.3922	118.291
1388	F	BW		28	2022	1	13	24.3922	118.291
1389	M	BW		26.5	2022	1	13	24.3922	118.291
1390	M	BW		26	2022	1	13	24.3922	118.291
1391	M	BW		25.4	2022	1	13	24.3922	118.291
1392	M	BW		28.5	2022	1	13	24.3922	118.291
1393	M	BW		27.2	2022	1	13	24.3922	118.291
1394	M	BW		25	2022	1	13	24.3922	118.291
1395	M	BW		27.2	2022	1	13	24.3922	118.291
1396	M	BW		25.2	2022	1	13	24.3922	118.291
1397	M	BW		23	2022	1	13	24.3922	118.291
1398	M	BW		27.5	2022	1	13	24.3922	118.291
1399	M	BW		25	2022	1	13	24.3922	118.291
1400	M	BW		25.4	2022	1	13	24.3922	118.291
1401	M	BW		22	2022	1	13	24.3922	118.291
1402	M	BW		27.7	2022	1	13	24.3922	118.291
1403	M	BW		21.5	2022	1	13	24.3922	118.291
1404	M	BW		28.8/	2022	1	13	24.3922	118.291
1405	M	BW		26	2022	1	13	24.3922	118.291
1406	M	BW		26.4	2022	1	13	24.3922	118.291
1407	M	BW		23.8	2022	1	13	24.3922	118.291
1408	M	BW		29.5	2022	1	13	24.3922	118.291
1409	M	BW		27	2022	1	13	24.3922	118.291
1410	M	BW		25.3	2022	1	13	24.3922	118.291
1411	M	BW		23.5	2022	1	13	24.3922	118.291
1412	M	BW		26.4	2022	1	13	24.3922	118.291
1413	M	BW		28	2022	1	13	24.3922	118.291
1414	M	BW		27.2	2022	1	13	24.3922	118.291
1415	M	BW		27	2022	1	13	24.3922	118.291
1416	M	BW		25.5	2022	1	13	24.3922	118.291
1417	M	BW		25	2022	1	13	24.3922	118.291
1418	M	BW		27	2022	1	13	24.3922	118.291
1419	M	BW		26	2022	1	13	24.3922	118.291
1420	M	BW		24.8	2022	1	13	24.3922	118.291
1421	M	BW		27.5	2022	1	13	24.3922	118.291
1422	M	BW		26.5	2022	1	13	24.3922	118.291
1423	M	BW		27	2022	1	13	24.3922	118.291
1424	M	BW		26	2022	1	13	24.3922	118.291
1425	M	BW		24.2	2022	1	13	24.3922	118.291
1426	M	BW		26.5	2022	1	13	24.3922	118.291
1427	M	BW		28	2022	1	13	24.3922	118.291
1428	M	BW		28	2022	1	13	24.3922	118.291
1429	M	BW		27	2022	1	13	24.3922	118.291
1430	M	BW		25	2022	1	13	24.3922	118.291
1431	M	BW		23.5	2022	1	13	24.3922	118.291
1432	M	BW		25.3	2022	1	13	24.3922	118.291
1433	M	BW		25	2022	1	13	24.3922	118.291
1434	M	BW		25	2022	1	13	24.3922	118.291
1435	M	BW		28.5	2022	1	13	24.3922	118.291
1436	M	BW		26.8	2022	1	13	24.3922	118.291
1437	M	BW		23.3	2022	1	13	24.3922	118.291
1438	M	BW		25	2022	1	13	24.3922	118.291
1439	M	BW		24.7	2022	1	13	24.3922	118.291
1440	M	BW		27	2022	1	13	24.3922	118.291
1441	M	BW		28.3	2022	1	13	24.3922	118.291
1442	M	BW		24.8	2022	1	13	24.3922	118.291
1443	M	BW		24	2022	1	13	24.3922	118.291
1444	M	BW		25	2022	1	13	24.3922	118.291
1445	M	BW		25.8	2022	1	13	24.3922	118.291
1446	M	BW		27.2	2022	1	13	24.3922	118.291
1447	M	BW		27	2022	1	13	24.3922	118.291
1448	M	BW		26.3	2022	1	13	24.3922	118.291
1449	M	BW		25.5	2022	1	13	24.3922	118.291
1450	M	BW		25.5	2022	1	13	24.3922	118.291
1451	M	BW		25.5	2022	1	13	24.3922	118.291
1452	M	BW		27	2022	1	13	24.3922	118.291
1453	M	BW		24.5	2022	1	13	24.3922	118.291
1454	M	BW		28.2	2022	1	13	24.3922	118.291
1455	M	BW		29	2022	1	13	24.3922	118.291
1456	M	BW		23	2022	1	13	24.3922	118.291
1457	M	BW		27.5	2022	1	13	24.3922	118.291
1458	M	BW		25	2022	1	13	24.3922	118.291
1459	M	BW		26	2022	1	13	24.3922	118.291
1460	M	BW		25.6	2022	1	13	24.3922	118.291
1461	M	BW		25.4	2022	1	13	24.3922	118.291
1462	M	BW		21.5	2022	1	13	24.3922	118.291
1463	M	BW		27.5	2022	1	13	24.3922	118.291
1464	M	BW		26	2022	1	13	24.3922	118.291
1465	M	BW		25.8	2022	1	13	24.3922	118.291
1466	M	BW		24	2022	1	13	24.3922	118.291
1467	F	BB	61765	32.5	2023	8	1	24.3831	118.309
1468	F	BB	61763	29	2023	8	1	24.3831	118.309
1469	F	BB	61710	31.3	2023	8	1	24.3831	118.309
1470	F	BB	61709	31.2	2023	8	1	24.3831	118.309
1471	F	BB	61701	29	2023	8	1	24.3831	118.309
1472	F	BB	61761	28	2023	8	1	24.3831	118.309
1473	F	BB	61764	28.5	2023	8	1	24.3831	118.309
1474	F	BB	61702	29.6	2023	8	1	24.3831	118.309
1475	F	BB	61712	29.7	2023	8	1	24.3831	118.309
1476	F	BB	61715	31.8	2023	8	1	24.3831	118.309
1477	F	BB	61708	31.4	2023	8	1	24.3831	118.309
1478	F	BB	61786	28	2023	8	1	24.3831	118.309
1479	F	BB	61762	30.2	2023	8	1	24.3831	118.309
1480	F	BB	61705	27.6	2023	8	1	24.3831	118.309
1481	F	BB	61704	31.5	2023	8	1	24.3831	118.309
1482	F	BB	61746	28.2	2023	8	1	24.3831	118.309
1483	F	BB	61703	30.6	2023	8	1	24.3831	118.309
1484	F	BB	61716	30.5	2023	8	1	24.3831	118.309
1485	F	BB	61719	30.5	2023	8	1	24.3831	118.309
1486	F	BB	61718	27.2	2023	8	1	24.3831	118.309
1487	F	BB	61717	30.3	2023	8	1	24.3831	118.309
1488	F	BB	61729	29.3	2023	8	1	24.3831	118.309
1489	F	BB	61725	31.4	2023	8	1	24.3831	118.309
1490	F	BB	61721	28.3	2023	8	1	24.3831	118.309
1491	F	BB	61735	33.5	2023	8	1	24.3831	118.309
1492	F	BB	61714	30	2023	8	1	24.3831	118.309
1493	F	BB	61736	30.8	2023	8	1	24.3831	118.309
1494	F	BB	61724	31.2	2023	8	1	24.3831	118.309
1495	F	BB	61713	32	2023	8	1	24.3831	118.309
1496	F	BB	61706	30.4	2023	8	1	24.3831	118.309
1497	F	BB	61707	29.5	2023	8	1	24.3831	118.309
1498	F	BB	61711	25.5	2023	8	1	24.3831	118.309
1499	F	BB	61720	30.9	2023	8	1	24.3831	118.309
1500	F	BB	61752	30.1	2023	8	1	24.3831	118.309
1501	F	BB	61753	28	2023	8	1	24.3831	118.309
1502	F	BB	61754	26.2	2023	8	1	24.3831	118.309
1503	F	BB	61757	31	2023	8	1	24.3831	118.309
1504	F	BB	61774	31.3	2023	8	1	24.3831	118.309
1505	F	BB	61768	31.4	2023	8	1	24.3831	118.309
1506	F	BB	61769	29	2023	8	1	24.3831	118.309
1507	F	BB	61758	30.3	2023	8	1	24.3831	118.309
1508	F	BB	61759	31	2023	8	1	24.3831	118.309
1509	F	BB	61751	33.9	2023	8	1	24.3831	118.309
1510	F	BB	61770	29.6	2023	8	1	24.3831	118.309
1511	F	BB	61747	28.8	2023	8	1	24.3831	118.309
1512	F	BB	61760	30	2023	8	1	24.3831	118.309
1513	F	BB	61744	32.4	2023	8	1	24.3831	118.309
1514	F	BB	61745	28.2	2023	8	1	24.3831	118.309
1515	F	BB	61776	30.7	2023	8	1	24.3831	118.309
1516	F	BB	61796	31.5	2023	8	1	24.3831	118.309
1517	F	BB	61784	31.5	2023	8	1	24.3831	118.309
1518	F	BB	61785	29.4	2023	8	1	24.3831	118.309
1519	F	BB	61787	28.1	2023	8	1	24.3831	118.309
1520	M	BB	61782	27	2023	8	1	24.3831	118.309
1521	M	BB	61781	26.7	2023	8	1	24.3831	118.309
1522	M	BB	61791	26.6	2023	8	1	24.3831	118.309
1523	M	BB	61793	24.4	2023	8	1	24.3831	118.309
1524	M	BB	61794	26.7	2023	8	1	24.3831	118.309
1525	M	BB	61795	26	2023	8	1	24.3831	118.309
1526	M	BB	61766	24.4	2023	8	1	24.3831	118.309
1527	M	BB	61767	22	2023	8	1	24.3831	118.309
1528	M	BB	61771	25.5	2023	8	1	24.3831	118.309
1529	M	BB	61772	25.3	2023	8	1	24.3831	118.309
1530	M	BB	61773	25.5	2023	8	1	24.3831	118.309
1531	M	BB	61779	24.5	2023	8	1	24.3831	118.309
1532	M	BB	61778	27	2023	8	1	24.3831	118.309
1533	M	BB	61775	25.8	2023	8	1	24.3831	118.309
1534	M	BB	61780	22.5	2023	8	1	24.3831	118.309
1535	M	BB	61777	24.6	2023	8	1	24.3831	118.309
1536	M	BB	61755	26	2023	8	1	24.3831	118.309
1537	M	BB	61743	27.2	2023	8	1	24.3831	118.309
1538	M	BB	61742	26	2023	8	1	24.3831	118.309
1539	M	BB	61748	27.4	2023	8	1	24.3831	118.309
1540	M	BB	61749	25.8	2023	8	1	24.3831	118.309
1541	M	BB	61750	24.3	2023	8	1	24.3831	118.309
1542	M	BB	61741	26.2	2023	8	1	24.3831	118.309
1543	F	BB	61799	28.9	2023	8	1	24.3831	118.309
1544	M	BB	61788	26.5	2023	8	1	24.3831	118.309
1545	M	BB	61789	28	2023	8	1	24.3831	118.309
1546	M	BB	61790	27.1	2023	8	1	24.3831	118.309
1547	M	BB	61792	27.3	2023	8	1	24.3831	118.309
1548	M	BB	61797	23.7	2023	8	1	24.3831	118.309
1549	M	BB	61798	23.6	2023	8	1	24.3831	118.309
1550	M	BB	61800	25	2023	8	1	24.3831	118.309
1551	M	BB	61728	26	2023	8	1	24.3831	118.309
1552	M	BB	61727	25.2	2023	8	1	24.3831	118.309
1553	M	BB	61783	25.1	2023	8	1	24.3831	118.309
1554	M	BB	61723	24.7	2023	8	1	24.3831	118.309
1555	M	BB	61722	22.9	2023	8	1	24.3831	118.309
1556	M	BB	61738	27	2023	8	1	24.3831	118.309
1557	M	BB	61730	25.5	2023	8	1	24.3831	118.309
1558	M	BB	61733	25.2	2023	8	1	24.3831	118.309
1559	M	BB	61726	24.3	2023	8	1	24.3831	118.309
1560	M	BB	61756	26.8	2023	8	1	24.3831	118.309
1561	F	BB	61734	30.3	2023	8	1	24.3831	118.309
1562	M	BB	61731	26.2	2023	8	1	24.3831	118.309
1563	M	BB	61732	26	2023	8	1	24.3831	118.309
1564	M	BB	61737	24	2023	8	1	24.3831	118.309
1565	M	BB	61740	23.7	2023	8	1	24.3831	118.309
1566	M	BB	61739	25.7	2023	8	1	24.3831	118.309
1567	M	BB	61813	25.3	2023	8	1	24.3831	118.309
1568	M	BB	61801	24.5	2023	8	1	24.3831	118.309
1569	M	BB	61802	23.5	2023	8	1	24.3831	118.309
1570	M	BB	61819	23.7	2023	8	1	24.3831	118.309
1571	M	BB	61804	24	2023	8	1	24.3831	118.309
1572	M	BB	61811	25.3	2023	8	1	24.3831	118.309
1573	M	BB	61820	26	2023	8	1	24.3831	118.309
1574	M	BB	61815	27	2023	8	1	24.3831	118.309
1575	M	BB	61814	26	2023	8	1	24.3831	118.309
1576	M	BB	61818	25.1	2023	8	1	24.3831	118.309
1577	M	BB	61816	25	2023	8	1	24.3831	118.309
1578	M	BB	61809	24	2023	8	1	24.3831	118.309
1579	M	BB	61810	24.9	2023	8	1	24.3831	118.309
1580	M	BB	61806	23.5	2023	8	1	24.3831	118.309
1581	M	BB	61807	25.7	2023	8	1	24.3831	118.309
1582	F	BB	61808	29.8	2023	8	1	24.3831	118.309
1583	M	BB	61803	23.2	2023	8	1	24.3831	118.309
1584	M	BB	61805	22.5	2023	8	1	24.3831	118.309
1585	M	BB	61817	24.5	2023	8	1	24.3831	118.309
1586	M	BB	61812	23.9	2023	8	1	24.3831	118.309
1587	M	BB	62151	25.7	2023	8	1	24.3831	118.309
1588	M	BB	62152	24.5	2023	8	1	24.3831	118.309
1589	F	BB	62154	28.5	2023	8	1	24.3831	118.309
1590	F	BB	62153	32.4	2023	8	1	24.3831	118.309
1591	F	BB	62155	29.5	2023	8	1	24.3831	118.309
1592	F	BB	62150	31.3	2023	8	1	24.3831	118.309
1593	F	BB	62149	31.7	2023	8	1	24.3831	118.309
1594	F	BB	62148	32.5	2023	8	1	24.3831	118.309
1595	F	BB	62147	29.6	2023	8	1	24.3831	118.309
1596	F	BB	62146	26.5	2023	8	1	24.3831	118.309
1597	F	BB	62145	29.7	2023	8	1	24.3831	118.309
1598	F	BB	62144	29.5	2023	8	1	24.3831	118.309
1599	F	BB	62143	29.5	2023	8	1	24.3831	118.309
1600	F	BB	62142	30	2023	8	1	24.3831	118.309
1601	F	BB	62141	29.5	2023	8	1	24.3831	118.309
1602	F	BB	62107	26.5	2023	8	1	24.3831	118.309
1603	M	BB	62119	28.5	2023	8	1	24.3831	118.309
1604	M	BB	62110	24.8	2023	8	1	24.3831	118.309
1605	M	BB	62111	25	2023	8	1	24.3831	118.309
1606	M	BB	62112	23.6	2023	8	1	24.3831	118.309
1607	M	BB	62114	25.5	2023	8	1	24.3831	118.309
1608	M	BB	62117	25.7	2023	8	1	24.3831	118.309
1609	M	BB	62118	26	2023	8	1	24.3831	118.309
1610	M	BB	62120	24.5	2023	8	1	24.3831	118.309
1611	M	BB	62104	26.5	2023	8	1	24.3831	118.309
1612	M	BB	62105	26	2023	8	1	24.3831	118.309
1613	M	BB	62109	25.4	2023	8	1	24.3831	118.309
1614	M	BB	62101	24	2023	8	1	24.3831	118.309
1615	M	BB	62102	22	2023	8	1	24.3831	118.309
1616	M	BB	62103	25	2023	8	1	24.3831	118.309
1617	M	BB	62115	24.5	2023	8	1	24.3831	118.309
1618	M	BB	62106	23	2023	8	1	24.3831	118.309
1619	M	BB	62108	26.2	2023	8	1	24.3831	118.309
1620	M	BB	62113	25.2	2023	8	1	24.3831	118.309
1621	F	BB	61829	30	2023	8	1	24.3831	118.309
1622	F	BB	61830	30	2023	8	1	24.3831	118.309
1623	F	BB	61835	33.2	2023	8	1	24.3831	118.309
1624	F	BB	61833	29.5	2023	8	1	24.3831	118.309
1625	F	BB	61836	29.2	2023	8	1	24.3831	118.309
1626	F	BB	61834	33	2023	8	1	24.3831	118.309
1627	F	BB	61840	30.5	2023	8	1	24.3831	118.309
1628	M	BB	61838	27	2023	8	1	24.3831	118.309
1629	F	BB	65066	30.5	2023	11	30	24.3837	118.309
1630	F	BB	65069	30.3	2023	11	30	24.3837	118.309
1631	F	BB	65074	27.5	2023	11	30	24.3837	118.309
1632	F	BB	65131	31	2023	11	30	24.3837	118.309
1633	F	BB	65134	32.2	2023	11	30	24.3837	118.309
1634	F	BB	65127	30.2	2023	11	30	24.3837	118.309
1635	F	BB	65136	29.1	2023	11	30	24.3837	118.309
1636	F	BB	65132	30	2023	11	30	24.3837	118.309
1637	F	BB	65137	28	2023	11	30	24.3837	118.309
1638	F	BB	65138	27.5	2023	11	30	24.3837	118.309
1639	F	BB	65139	30	2023	11	30	24.3837	118.309
1640	F	BB	65140	29	2023	11	30	24.3837	118.309
1641	F	BB	65135	27	2023	11	30	24.3837	118.309
1642	F	BB	65123	32	2023	11	30	24.3837	118.309
1643	F	BB	65125	30	2023	11	30	24.3837	118.309
1644	F	BB	65126	29.2	2023	11	30	X	X
1645	F	BB	65121	29.8	2023	11	30	24.3837	118.309
1646	F	BB	65128	29.1	2023	11	30	24.3837	118.309
1647	F	BB	65129	27.2	2023	11	30	24.3837	118.309
1648	F	BB	65130	31	2023	11	30	24.3837	118.309
1649	F	BB	65122	31.2	2023	11	30	24.3837	118.309
1650	F	BB	65124	30	2023	11	30	24.3837	118.309
1651	F	BB	65133	29.6	2023	11	30	24.3837	118.309
1652	F	BB	65088	30.5	2023	11	30	24.3837	118.309
1653	F	BB	65087	31.5	2023	11	30	24.3837	118.309
1654	F	BB	65083	28.5	2023	11	30	24.3837	118.309
1655	F	BB	65082	29.5	2023	11	30	24.3837	118.309
1656	F	BB	65091	28.2	2023	11	30	24.3837	118.309
1657	F	BB	65090	30	2023	11	30	24.3837	118.309
1658	F	BB	65086	28.5	2023	11	30	24.3837	118.309
1659	F	BB	65085	31.5	2023	11	30	24.3837	118.309
1660	F	BB	65084	31.2	2023	11	30	24.3837	118.309
1661	F	BB	65081	28.4	2023	11	30	24.3837	118.309
1662	F	BB	65097	30	2023	11	30	24.3837	118.309
1663	F	BB	65100	30.1	2023	11	30	24.3837	118.309
1664	F	BB	65095	28.5	2023	11	30	24.3837	118.309
1665	F	BB	65096	27.5	2023	11	30	24.3837	118.309
1666	F	BB	65092	27.3	2023	11	30	24.3837	118.309
1667	F	BB	65099	32	2023	11	30	24.3837	118.309
1668	F	BB	65098	32.5	2023	11	30	24.3837	118.309
1669	F	BB	65094	27.5	2023	11	30	24.3837	118.309
1670	F	BB	65093	31	2023	11	30	24.3837	118.309
1671	F	BB	65089	28.9	2023			X	X
1672	F	BB	65149	28.5	2023	11	30	24.3837	118.309
1673	F	BB	65154	29.2	2023	11	30	24.3837	118.309
1674	M	BB	65155	25.7	2023	11	30	24.3837	118.309
1675	M	BB	65148	27	2023	11	30	24.3837	118.309
1676	M	BB	65159	25.3	2023	11	30	24.3837	118.309
1677	M	BB	65151	26	2023	11	30	X	X
1678	M	BB	65160	28.3	2023	11	30	24.3837	118.309
1679	M	BB	65153	26	2023	11	30	24.3837	118.309
1680	M	BB	65157	26.5	2023	11	30	X	X
1681	M	BB	65158	25.3	2023	11	30	24.3837	118.309
1682	M	BB	65141	24.9	2023	11	30	24.3837	118.309
1683	M	BB	65142	27.5	2023	11	30	24.3837	118.309
1684	M	BB	65146	25	2023			X	X
1685	M	BB	65144	27.1	2023	11	30	24.3837	118.309
1686	M	BB	65147	26	2023	11	30	24.3837	118.309
1687	M	BB	65152	24	2023	11	30	24.3837	118.309
1688	M	BB	65143	28.5	2023	11	30	24.3837	118.309
1689	M	BB	65145	24.5	2023	11	30	24.3837	118.309
1690	M	BB	65150	24.9	2023	11	30	24.3837	118.309
1691	M	BB	65156	27.5	2023	11	30	24.3837	118.309
1692	M	BB	65231	26	2023	11	30	24.3837	118.309
1693	M	BB	65234	27	2023	11	30	24.3837	118.309
1694	M	BB	65235	26	2023	11	30	24.3837	118.309
1695	M	BB	65232	25.9	2023	11	30	24.3837	118.309
1696	M	BB	65233	26.3	2023	11	30	24.3837	118.309
1697	M	BB	65237	23.3	2023	11	30	24.3837	118.309
1698	M	BB	65238	27	2023	11	30	24.3837	118.309
1699	M	BB	65239	26.7	2023	11	30	X	X
1700	M	BB	65240	24.5	2023	11	30	24.3837	118.309
1701	M	BB	65236	27.5	2023	11	30	24.3837	118.309
1702	M	BB	65221	23.6	2023	11	30	24.3837	118.309
1703	M	BB	65222	27.9	2023	11	30	24.3837	118.309
1704	M	BB	65223	25.4	2023	11	30	24.3837	118.309
1705	M	BB	65224	25.9	2023	11	30	24.3837	118.309
1706	M	BB	65225	27.5	2023	11	30	24.3837	118.309
1707	M	BB	65226	25	2023	11	30	24.3837	118.309
1708	M	BB	65227	27	2023	11	30	24.3837	118.309
1709	M	BB	65228	27	2023	11	30	24.3837	118.309
1710	M	BB	65229	26	2023	11	30	24.3837	118.309
1711	M	BB	65230	26	2023	11	30	24.3837	118.309
1712	M	BB	61943	25	2023	11	30	24.3837	118.309
1713	M	BB	61903	24.5	2023	11	30	24.3837	118.309
1714	M	BB	61941	24.5	2023	11	30	24.3837	118.309
1715	F	BB	54174A	28.6	2023	11	30	24.3837	118.309
1716	F	BB	61718	27.2	2023	11	30	24.3837	118.309
1717	M	BB	62067	26	2023	10	25	24.3849	118.311
1718	M	BB	62068	24.6	2023	10	25	24.3849	118.311
1719	M	BB	62073	26.5	2023	10	25	24.3849	118.311
1720	M	BB	62074	26	2023	10	25	24.3849	118.311
1721	M	BB	62075	26.3	2023	10	25	24.3849	118.311
1722	M	BB	62079	27.5	2023	10	25	24.3849	118.311
1723	M	BB	62069	26.8	2023	10	25	24.3849	118.311
1724	M	BB	62071	26.6	2023	10	25	24.3849	118.311
1725	M	BB	62070	26	2023	10	25	24.3849	118.311
1726	M	BB	62061	25.3	2023	10	25	24.3849	118.311
1727	M	BB	62076	25	2023	10	25	24.3849	118.311
1728	M	BB	62077	24.9	2023	10	25	24.3849	118.311
1729	M	BB	61912	25.5	2023	10	25	24.3849	118.311
1730	M	BB	61907	27.1	2023	10	25	24.3849	118.311
1731	M	BB	61920	27.9	2023	10	25	24.3849	118.311
1732	M	BB	61914	28	2023	10	25	24.3849	118.311
1733	M	BB	61915	26.9	2023	10	25	24.3849	118.311
1734	M	BB	61917	26.6	2023	10	25	24.3849	118.311
1735	M	BB	61918	25.4	2023	10	25	24.3849	118.311
1736	M	BB	61919	25.2	2023	10	25	24.3849	118.311
1737	M	BB	61909	28	2023	10	25	24.3849	118.311
1738	M	BB	61910	28.2	2023	10	25	24.3849	118.311
1739	M	BB	61903	24.5	2023	10	25	24.3849	118.311
1740	M	BB	61905	25.6	2023	10	25	24.3849	118.311
1741	M	BB	61911	25.5	2023	10	25	24.3849	118.311
1742	M	BB	61901	24.9	2023	10	25	24.3849	118.311
1743	M	BB	61902	26.4	2023	10	25	24.3849	118.311
1744	M	BB	61913	24.6	2023	10	25	24.3849	118.311
1745	M	BB	61904	26.3	2023	10	25	24.3849	118.311
1746	M	BB	61906	25.5	2023	10	25	24.3849	118.311
1747	M	BB	61908	23.9	2023	10	25	24.3849	118.311
1748	M	BB	61916	23.8	2023	10	25	24.3849	118.311
1749	M	BB	61927	25	2023	10	25	24.3849	118.311
1750	M	BB	61931	26.8	2023	10	25	24.3849	118.311
1751	M	BB	61939	26	2023	10	25	24.3849	118.311
1752	M	BB	61934	24	2023	10	25	24.3849	118.311
1753	M	BB	61928	26.8	2023	10	25	24.3849	118.311
1754	M	BB	61932	26.5	2023	10	25	24.3849	118.311
1755	M	BB	61936	25.1	2023	10	25	24.3849	118.311
1756	M	BB	61938	25.7	2023	10	25	24.3849	118.311
1757	M	BB	61937	24.1	2023	10	25	24.3849	118.311
1758	M	BB	61940	26.2	2023	10	25	24.3849	118.311
1759	M	BB	61924	24	2023	10	25	24.3849	118.311
1760	M	BB	61925	24.3	2023	10	25	24.3849	118.311
1761	M	BB	61926	22.9	2023	10	25	24.3849	118.311
1762	M	BB	61921	27.5	2023	10	25	24.3849	118.311
1763	M	BB	61922	24.1	2023	10	25	24.3849	118.311
1764	M	BB	61923	25.6	2023	10	25	24.3849	118.311
1765	M	BB	61930	24.7	2023	10	25	24.3849	118.311
1766	M	BB	61933	22.6	2023	10	25	24.3849	118.311
1767	M	BB	61929	21.8	2023	10	25	24.3849	118.311
1768	M	BB	61935	26	2023	10	25	24.3849	118.311
1769	M	BB	61946	26.4	2023	10	25	24.3849	118.311
1770	M	BB	61947	26.9	2023	10	25	24.3849	118.311
1771	M	BB	61950	27	2023	10	25	24.3849	118.311
1772	M	BB	61952	26.7	2023	10	25	24.3849	118.311
1773	M	BB		23.6	2023			X	X
1774	M	BB	61953	25	2023	10	25	24.3849	118.311
1775	M	BB	61956	25.2	2023	10	25	24.3849	118.311
1776	M	BB	61959	26	2023	10	25	24.3849	118.311
1777	M	BB	61960	24	2023	10	25	24.3849	118.311
1778	M	BB	61957	25.6	2023	10	25	24.3849	118.311
1779	M	BB	61958	25.5	2023	10	25	24.3849	118.311
1780	M	BB	61945	21	2023	10	25	24.3849	118.311
1781	M	BB	61944	25.3	2023	10	25	24.3849	118.311
1782	M	BB	61941	24.5	2023	10	25	24.3849	118.311
1783	M	BB	61942	21.5	2023	10	25	24.3849	118.311
1784	M	BB	61943	25.3	2023	10	25	24.3849	118.311
1785	M	BB	61948	26	2023	10	25	24.3849	118.311
1786	M	BB	61951	23.6	2023	10	25	24.3849	118.311
1787	M	BB	61949	24	2023	10	25	24.3849	118.311
1788	M	BB	61954	24	2023	10	25	24.3849	118.311
1789	M	BB	61955	24.6	2023	10	25	24.3849	118.311
1790	M	BB	61993	28	2023	10	25	24.3849	118.311
1791	M	BB	61996	26.7	2023	10	25	24.3849	118.311
1792	M	BB	61995	25.5	2023	10	25	24.3849	118.311
1793	M	BB	62000	25	2023	10	25	24.3849	118.311
1794	M	BB	61990	25.3	2023	10	25	24.3849	118.311
1795	M	BB	61985	26	2023	10	25	24.3849	118.311
1796	M	BB	61991	26.9	2023	10	25	24.3849	118.311
1797	M	BB	61998	25	2023	10	25	24.3849	118.311
1798	M	BB	61999	25.6	2023	10	25	24.3849	118.311
1799	M	BB	61994	25.1	2023	10	25	24.3849	118.311
1800	M	BB	61983	22.8	2023	10	25	24.3849	118.311
1801	M	BB	61984	23.1	2023	10	25	24.3849	118.311
1802	M	BB	61981	23.6	2023	10	25	24.3849	118.311
1803	M	BB	61982	25	2023	10	25	24.3849	118.311
1804	M	BB	61988	25.9	2023	10	25	24.3849	118.311
1805	M	BB	61989	26.7	2023	10	25	24.3849	118.311
1806	M	BB	61992	25.3	2023	10	25	24.3849	118.311
1807	M	BB	61997	25.6	2023	10	25	24.3849	118.311
1808	M	BB	61986	26.5	2023	10	25	24.3849	118.311
1809	M	BB	61987	28.5	2023	10	25	24.3849	118.311
1810	M	BB	62014	24.2	2023	10	25	24.3849	118.311
1811	M	BB	62017	25	2023	10	25	24.3849	118.311
1812	M	BB	62008	26	2023	10	25	24.3849	118.311
1813	M	BB	62009	24.8	2023	10	25	24.3849	118.311
1814	M	BB	62020	24	2023	10	25	24.3849	118.311
1815	M	BB	62012	22.5	2023	10	25	24.3849	118.311
1816	M	BB	62013	23.6	2023	10	25	24.3849	118.311
1817	M	BB	62015	22.9	2023	10	25	24.3849	118.311
1818	M	BB	62016	26	2023	10	25	24.3849	118.311
1819	M	BB	62018	23.9	2023	10	25	24.3849	118.311
1820	M	BB	62001	23.7	2023	10	25	24.3849	118.311
1821	M	BB	62003	22	2023	10	25	24.3849	118.311
1822	M	BB	62004	25.5	2023	10	25	24.3849	118.311
1823	M	BB	62007	27	2023	10	25	24.3849	118.311
1824	M	BB	62002	23.6	2023	10	25	24.3849	118.311
1825	M	BB	62019	24	2023	10	25	24.3849	118.311
1826	M	BB	62010	22.5	2023	10	25	24.3849	118.311
1827	M	BB	62011	27.6	2023	10	25	24.3849	118.311
1828	M	BB	62006	27.6	2023	10	25	24.3849	118.311
1829	M	BB	62005	22.3	2023	10	25	24.3849	118.311
1830	M	BB	62040	25	2023	10	25	24.3849	118.311
1831	M	BB	62029	25.5	2023	10	25	24.3849	118.311
1832	M	BB	62028	23.6	2023	10	25	24.3849	118.311
1833	M	BB	62030	24.6	2023	10	25	24.3849	118.311
1834	M	BB	62032	26	2023	10	25	24.3849	118.311
1835	M	BB	62031	24.5	2023	10	25	24.3849	118.311
1836	M	BB	62034	25.2	2023	10	25	24.3849	118.311
1837	M	BB	62038	24	2023	10	25	24.3849	118.311
1838	M	BB	62037	24.3	2023	10	25	24.3849	118.311
1839	M	BB	62021	25.9	2023	10	25	24.3849	118.311
1840	M	BB	62022	20.8	2023	10	25	24.3849	118.311
1841	M	BB	62025	22	2023	10	25	24.3849	118.311
1842	M	BB	62026	25.6	2023	10	25	24.3849	118.311
1843	M	BB	62027	25.7	2023	10	25	24.3849	118.311
1844	M	BB	62033	24.6	2023	10	25	24.3849	118.311
1845	M	BB	62035	23	2023	10	25	24.3849	118.311
1846	M	BB	62024	20	2023	10	25	24.3849	118.311
1847	M	BB	62023	22.8	2023	10	25	24.3849	118.311
1848	M	BB	62039	25.5	2023	10	25	24.3849	118.311
1849	M	BB	62036	23.4	2023	10	25	24.3849	118.311
1850	M	BB	62055	25.9	2023	10	25	24.3849	118.311
1851	M	BB	62048	24.3	2023	10	25	24.3849	118.311
1852	F	BB	62049	31.2	2023	10	25	24.3849	118.311
1853	F	BB	62058	29.2	2023	10	25	24.3849	118.311
1854	F	BB	62051	30	2023	10	25	24.3849	118.311
1855	F	BB	62060	31.5	2023	10	25	24.3849	118.311
1856	F	BB	62054	27.1	2023	10	25	24.3849	118.311
1857	F	BB	62059	29	2023	10	25	24.3849	118.311
1858	F	BB	62057	30	2023	10	25	24.3849	118.311
1859	F	BB	62056	29.1	2023	10	25	24.3849	118.311
1860	F	BB	62045	29.1	2023	10	25	24.3849	118.311
1861	F	BB	62046	26.6	2023	10	25	24.3849	118.311
1862	F	BB	62047	31.2	2023	10	25	24.3849	118.311
1863	F	BB	62042	25.5	2023	10	25	24.3849	118.311
1864	F	BB	62043	26.8	2023	10	25	24.3849	118.311
1865	F	BB	62044	31.1	2023	10	25	24.3849	118.311
1866	F	BB	62050	30	2023	10	25	24.3849	118.311
1867	F	BB	62052	27	2023	10	25	24.3849	118.311
1868	F	BB	62041	29.2	2023	10	25	24.3849	118.311
1869	F	BB	62053	27.2	2023	10	25	24.3849	118.311
1870	F	BB	65076	33.1	2023	10	25	24.3849	118.311
1871	F	BB	65065	28.2	2023	10	25	24.3849	118.311
1872	F	BB	65064	30	2023	10	25	24.3849	118.311
1873	F	BB	65072	29	2023	10	25	24.3849	118.311
1874	F	BB	65070	29.7	2023	10	25	24.3849	118.311
1875	F	BB	65061	32	2023	10	25	24.3849	118.311
1876	F	BB	65063	30	2023	10	25	24.3849	118.311
1877	F	BB	65062	30.2	2023	10	25	24.3849	118.311
1878	F	BB	65068	26.5	2023	10	25	24.3849	118.311
1879	F	BB	65067	25.3	2023	10	25	24.3849	118.311
1880	F	BB	65073	27.6	2023	10	25	24.3849	118.311
1881	F	BB	65071	26	2023	10	25	24.3849	118.311
1882	F	BB	65080	31.3	2023	10	25	24.3849	118.311
1883	F	BB	65078	31.1	2023	10	25	24.3849	118.311
1884	F	BB	65079	29	2023	10	25	24.3849	118.311
1885	F	BB	65075	27.7	2023	10	25	24.3849	118.311
1886	F	BB	65077	28.9	2023	10	25	24.3849	118.311
1887	F	BB	61839	29.7	2023	10	13	24.383	118.307
1888	F	BB	61837	26.8	2023	10	13	24.383	118.307
1889	F	BB	61826	33.3	2023	10	13	24.383	118.307
1890	F	BB	61827	30.4	2023	10	13	24.383	118.307
1891	F	BB	61822	29.5	2023	10	13	24.383	118.307
1892	F	BB	61824	32.8	2023	10	13	24.383	118.307
1893	F	BB	61825	27.5	2023	10	13	24.383	118.307
1894	F	BB	61831	28.5	2023	10	13	24.383	118.307
1895	F	BB	61832	30.5	2023	10	13	24.383	118.307
1896	F	BB	61821	31.8	2023	10	13	24.383	118.307
1897	F	BB	61823	29.8	2023			X	X
1898	F	BB	61828	29.5	2023	10	13	24.383	118.307
1899	F	BB	61850	28.5	2023	10	13	24.383	118.307
1900	F	BB	61851	30.8	2023	10	13	24.383	118.307
1901	F	BB	61856	29.5	2023	10	13	24.383	118.307
1902	F	BB	61855	32.6	2023	10	13	24.383	118.307
1903	F	BB	61858	28.6	2023	10	13	24.383	118.307
1904	F	BB	61857	28.2	2023	10	13	24.383	118.307
1905	F	BB	61860	29.7	2023	10	13	24.383	118.307
1906	F	BB	61853	28.8	2023	10	13	24.383	118.307
1907	F	BB	61854	27.7	2023	10	13	24.383	118.307
1908	F	BB	61859	30.2	2023	10	13	24.383	118.307
1909	F	BB	61844	33	2023			X	X
1910	F	BB	61847	30.3	2023	10	13	24.383	118.307
1911	F	BB	61842	28.6	2023			X	X
1912	F	BB	61849	31.8	2023	10	13	24.383	118.307
1913	F	BB	61845	26.7	2023	10	13	24.383	118.307
1914	F	BB	61848	30.6	2023	10	13	24.383	118.307
1915	F	BB	61846	31	2023	10	13	24.383	118.307
1916	F	BB	61852	30	2023	10	13	24.383	118.307
1917	F	BB	61841	28.8	2023	10	13	24.383	118.307
1918	F	BB	61843	29.7	2023	10	13	24.383	118.307
1919	F	BB	61894	27	2023	10	13	24.383	118.307
1920	F	BB	61893	30.8	2023	10	13	24.383	118.307
1921	F	BB	61895	31.5	2023	10	13	24.383	118.307
1922	F	BB	61896	27	2023	10	13	24.383	118.307
1923	F	BB	61897	30.5	2023	10	13	24.383	118.307
1924	F	BB	61898	27.2	2023	10	13	24.383	118.307
1925	F	BB	61899	31.8	2023	10	13	24.383	118.307
1926	F	BB	61891	30.8	2023	10	13	24.383	118.307
1927	F	BB	61892	30.6	2023	10	13	24.383	118.307
1928	F	BB	61900	30.1	2023	10	13	24.383	118.307
1929	F	BB	61882	28.5	2023	10	13	24.383	118.307
1930	F	BB	61883	30.3	2023	10	13	24.383	118.307
1931	F	BB	61884	29.1	2023	10	13	24.383	118.307
1932	F	BB	61885	30	2023	10	13	24.383	118.307
1933	F	BB	61886	31	2023	10	13	24.383	118.307
1934	F	BB	61888	30.5	2023	10	13	24.383	118.307
1935	F	BB	61881	31	2023	10	13	24.383	118.307
1936	F	BB	61889	29.6	2023	10	13	24.383	118.307
1937	F	BB	61890	29.2	2023	10	13	24.383	118.307
1938	F	BB	61887	30.6	2023	10	13	24.383	118.307
1939	F	BB	61865	31	2023	10	13	24.383	118.307
1940	F	BB	61862	30.8	2023	10	13	24.383	118.307
1941	F	BB	61880	31	2023	10	13	24.383	118.307
1942	F	BB	61871	31	2023	10	13	24.383	118.307
1943	F	BB	61874	28	2023	10	13	24.383	118.307
1944	F	BB	61872	28.3	2023	10	13	24.383	118.307
1945	F	BB	61866	30.8	2023	10	13	24.383	118.307
1946	F	BB	61873	26.8	2023	10	13	24.383	118.307
1947	F	BB	61867	29.4	2023	10	13	24.383	118.307
1948	F	BB	61875	30.6	2023	10	13	24.383	118.307
1949	F	BB	61861	32	2023	10	13	24.383	118.307
1950	F	BB	61868	30.5	2023	10	13	24.383	118.307
1951	F	BB	61870	30.2	2023	10	13	24.383	118.307
1952	F	BB	61869	28.5	2023	10	13	24.383	118.307
1953	F	BB	61864	31	2023	10	13	24.383	118.307
1954	F	BB	61863	29.8	2023	10	13	24.383	118.307
1955	F	BB	61876	31	2023	10	13	24.383	118.307
1956	F	BB	61879	27.8	2023	10	13	24.383	118.307
1957	F	BB	61878	28.2	2023	10	13	24.383	118.307
1958	F	BB	61877	28.3	2023	10	13	24.383	118.307
1959	F	BB	62094	29	2023	10	13	24.383	118.307
1960	F	BB	62090	30	2023	10	13	24.383	118.307
1961	F	BB	62095	32	2023	10	13	24.383	118.307
1962	F	BB	62099	28.2	2023	10	13	24.383	118.307
1963	F	BB	62088	27	2023	10	13	24.383	118.307
1964	F	BB	62089	28.6	2023	10	13	24.383	118.307
1965	F	BB	62096	32.4	2023	10	13	24.383	118.307
1966	F	BB	62097	33	2023	10	13	24.383	118.307
1967	F	BB	62098	28	2023	10	13	24.383	118.307
1968	F	BB	62100	27	2023	10	13	24.383	118.307
1969	F	BB	62082	33.6	2023	10	13	24.383	118.307
1970	M	BB	62083	22	2023	10	13	24.383	118.307
1971	M	BB	62092	28.1	2023	10	13	24.383	118.307
1972	M	BB	62085	25.7	2023	10	13	24.383	118.307
1973	M	BB	62093	26.8	2023	10	13	24.383	118.307
1974	M	BB	62081	26.5	2023	10	13	24.383	118.307
1975	M	BB	62086	28.5	2023	10	13	24.383	118.307
1976	M	BB	62087	25.5	2023	10	13	24.383	118.307
1977	M	BB	62084	22.3	2023	10	13	24.383	118.307
1978	M	BB	62091	23	2023	10	13	24.383	118.307
1979	M	BB	62165	23.2	2023	10	13	24.383	118.307
1980	M	BB	62164	25	2023	10	13	24.383	118.307
1981	M	BB	62174	27.5	2023	10	13	24.383	118.307
1982	M	BB	62177	27.5	2023	10	13	24.383	118.307
1983	M	BB	62176	26	2023	10	13	24.383	118.307
1984	M	BB	62178	23.8	2023	10	13	24.383	118.307
1985	M	BB	62175	25.7	2023	10	13	24.383	118.307
1986	M	BB	62168	27.6	2023	10	13	24.383	118.307
1987	M	BB	62167	25.5	2023	10	13	24.383	118.307
1988	M	BB	62180	27.6	2023	10	13	24.383	118.307
1989	M	BB	62179	25.6	2023	10	13	24.383	118.307
1990	M	BB	62170	25.8	2023	10	13	24.383	118.307
1991	M	BB	62166	19.5	2023	10	13	24.383	118.307
1992	M	BB	62169	27.2	2023	10	13	24.383	118.307
1993	M	BB	62171	25	2023	10	13	24.383	118.307
1994	M	BB	62163	26	2023	10	13	24.383	118.307
1995	M	BB	62162	26.6	2023	10	13	24.383	118.307
1996	M	BB	62161	24.5	2023	10	13	24.383	118.307
1997	M	BB	62173	28	2023	10	13	24.383	118.307
1998	M	BB	62172	24.4	2023	10	13	24.383	118.307
1999	M	BB	65059	27.8	2023	10	13	24.383	118.307
[truncated: 1,647 more rows]

## Sheet: Penghu_raw data
Number	Gender	Prosoma width(cm)	Year	Month	Date	Latitude of fishing	Longitude of fishing
1	F	29.5	2023	3	14	23°36.6126'	119°35.3652'
2	M	25	2023	3	14	23°36.6126'	119°35.3652'
3	F	30.8	2023	3	14	23°35.2482'	119°35.4151'
4	M	25.7	2023	3	14	23°35.2482'	119°35.4151'
5	F	30.5	2023	3	14	23°35.2482'	119°35.4151'
6	M	24.3	2023	3	14	23°35.2482'	119°35.4151'
7	F	30.2	2023	3	14	23°35.2482'	119°35.4151'
8	M	29	2023	3	14	23°35.2482'	119°35.4151'
9	M	22.9	2023	3	14	23°35.2482'	119°35.4151'
10	M	21.6	2023	3	14	23°35.2482'	119°35.4151'
11	M	19.2	2023	3	14	23°35.2482'	119°35.4151'
12	M	19.4	2023	3	14	23°35.2482'	119°35.4151'
13	F	17.2	2023	3	14	23°35.2482'	119°35.4151'
14	M	15.6	2023	3	14	23°35.2482'	119°35.4151'
15	M	16	2023	3	14	23°35.8394'	119°34.5717'
16	M	14	2023	3	14	23°35.8394'	119°34.5717'
17	M	20.2	2023	3	22	23°36.315'	119°38.702'
18	M	19.6	2023	4	1	23°36.420'	119°35.485'
19	F	30.8	2023	4	1	23°36.420'	119°35.485'
20	M	26.8	2023	4	1	23°36.420'	119°35.485'
21	F	32.5	2023	4	1	23°36.420'	119°35.485'
22	M	27	2023	4	1	23°36.420'	119°35.485'
23	F	32	2023	4	1	23°36.420'	119°35.485'
24	M	24.9	2023	4	1	23°36.420'	119°35.485'
25	F	28.3	2023	4	1	23°36.420'	119°35.485'
26	M	18.8	2023	4	1	23°35.614'	119°35.372'
27	M	20.5	2023	4	1	23°35.614'	119°35.372'
28	M	28	2023	4	1	23°35.614'	119°35.372'
29	F	30.2	2023	4	1	23°35.614'	119°35.375'
30	M	18.6	2023	4	1	23°35.477'	119°35.618'
31	F	16.8	2023	4	1	23°35.477'	119°35.618'
32	M	25.7	2023	4	1	23°35.477'	119°35.618'
33	F	28.5	2023	4	1	23°35.477'	119°35.618'
34	M	25.8	2023	4	1	23°35.477'	119°35.618'
35	F	32.1	2023	4	1	23°35.477'	119°35.618'
36	F	17.3	2023	4	6	23°36.315'	119°38.702'
37	M	26.4	2023	4	6	23°37.130'	119°38.756'
38	F	28.6	2023	4	6	23°37.130'	119°38.756'
39	M	24.4	2023	4	6	23°37.130'	119°38.756'
40	F	32	2023	4	6	23°37.130'	119°38.756'
41	M	27.1	2023	4	6	23°37.130'	119°38.756'
42	F	27.2	2023	4	6	23°37.130'	119°38.756'
43	M	27.3	2023	4	6	23°37.130'	119°38.756'
44	M	26.6	2023	5	12	23°36.216'	119°38.703'
45	F	28.9	2023	5	12	23°36.216'	119°38.703'
46	M	22	2023	5	12	23°36.216'	119°38.703'
47	M	16.4	2023	5	12	23°36.794'	119°37.892'
48	F	28.7	2023	5	18	23°36.070'	119°35.701'
49	M	25.3	2023	5	18	23°36.070'	119°35.701'
50	F	30.8	2023	5	18	23°36.070'	119°35.701'
51	M	24.7	2023	5	18	23°36.070'	119°35.701'
52	M	24.7	2023	5	18	23°36.070'	119°35.701'
53	M	27.8	2023	5	18	23°36.936'	119°35.432'
54	M	20	2023	5	18	23°36.936'	119°35.432'
55	M	15	2023	5	18	23°36.936'	119°35.432'
56	M	26.8	2023	6	30	23°36.035'	119°35.692'
57	M	27.5	2023	6	30	23°36.035'	119°35.692'
58	M	27	2023	6	30	23°36.035'	119°35.692'
59	F	23.1	2023	6	30	23°36.035'	119°35.692'
60	F	24.3	2023	6	30	23°36.035'	119°35.692'
61	M	27.3	2023	6	30	23°36.951'	119°35.433'
62	M	25.5	2023	6	30	23°36.951'	119°35.433'
63	F	23.6	2023	6	30	23°36.951'	119°35.433'
64	M	26.1	2023	6	30	23°35.890'	119°34.591'
65	M	24.5	2023	6	30	23°35.890'	119°34.591'
66	F	34.5	2023	6	30	23°36.261'	119°38.688'
67	M	22.7	2023	6	30	23°36.261'	119°38.688'
68	F	31.4	2023	6	30	23°36.261'	119°38.688'
69	F	29.3	2023	6	30	23°36.261'	119°38.688'
70	M	26	2023	6	30	23°36.261'	119°38.688'
71	M	26.5	2023	6	30	23°36.261'	119°38.688'
72	M	24.7	2023	6	30	23°36.261'	119°38.688'
73	M	25.5	2023	6	30	23°36.261'	119°38.688'
74	M	27	2023	6	30	23°36.061'	119°38.689'
75	M	24	2023	6	30	23°36.061'	119°38.689'
76	M	26.7	2023	7	20	23°35.239'	119°35.417'
77	F	29.5	2023	7	20	23°35.239'	119°35.417'
78	M	23.2	2023	7	20	23°36.379'	119°35.544'
79	F	20.4	2023	7	20	23°36.379'	119°35.544'
80	M	25	2023	7	20	23°36.379'	119°35.544'
81	F	27.9	2023	7	20	23°36.379'	119°35.544'
82	M	28.4	2023	7	20	23°35.889'	119°34.578'
83	F	18.2	2023	8	22	23°35.248'	119°35.217'
84	M	24.5	2023	8	22	23°36.872'	119°35.985'
85	M	22.7	2023	8	22	23°36.872'	119°35.985'
86	M	24.9	2023	8	22	23°36.872'	119°35.985'
87	M	24.1	2023	8	22	23°35.442'	119°34.117'
88	M	22.6	2023	8	22	23°35.442'	119°34.117'
89	M	18.7	2023	8	22	23°35.442'	119°34.117'
90	M	25.1	2023	8	22	23°36.214'	119°38.667'
91	F	30.8	2023	8	22	23°36.214'	119°38.667'
92	F	27.3	2023	8	22	23°36.214'	119°38.667'
93	F	27	2023	8	22	23°36.275'	119°38.775'
94	M	23.3	2023	8	22	23°36.275'	119°38.775'
95	F	21.1	2023	9	18	23°35.285'	119°35.512'
96	M	21.4	2023	9	18	23°35.285'	119°35.512'
97	F	31	2023	9	18	23°35.285'	119°35.512'
98	M	27.3	2023	9	18	23°35.285'	119°35.512'
99	F	26.9	2023	9	18	23°36.385'	119°35.985'
100	M	23.1	2023	9	18	23°36.385'	119°35.985'
101	F	24.1	2023	9	18	23°36.385'	119°35.985'
102	M	26.5	2023	9	18	23°36.385'	119°35.985'
103	F	30.2	2023	9	18	23°35.891'	119°34.574'
104	M	23.2	2023	9	18	23°35.891'	119°34.574'
105	F	30.3	2023	9	18	23°35.891'	119°34.574'
106	M	24.6	2023	9	18	23°35.891'	119°34.574'
107	F	28.3	2023	9	20	23°36.185'	119°38.656'
108	M	24.9	2023	9	20	23°36.185'	119°38.656'
109	M	24.7	2023	9	20	23°36.185'	119°38.656'
110	M	22.8	2023	9	20	23°36.185'	119°38.656'
111	F	21	2023	9	20	23°36.185'	119°38.656'
112	F	21.9	2023	9	20	23°36.185'	119°38.656'
113	F	21.8	2023	9	20	23°36.185'	119°38.656'
114	M	13.2	2023	9	20	23°36.185'	119°38.656'
115	M	22.9	2023	10	19	23°36.154'	119°38.701'
116	M	26.1	2023	10	19	23°35.251'	119°35.420'
117	M	24.1	2023	10	19	23°35.251'	119°35.420'
118	F	28.8	2023	10	19	23°35.882'	119°34.585'
119	M	25.5	2023	10	19	23°35.882'	119°34.585'
120	F	27.5	2023	10	19	23°36.368'	119°35.509'
121	M	25.3	2023	10	19	23°36.368'	119°35.509'
122	M	26.3	2023	10	19	23°36.368'	119°35.509'
123	F	27	2023	10	24	23°36.136'	119°38.641'
124	M	24.9	2023	10	24	23°36.136'	119°38.641'
125	M	22.9	2023	10	24	23°36.136'	119°38.641'
126	M	24	2023	10	24	23°36.136'	119°38.641'
127	M	23.3	2023	10	24	23°36.136'	119°38.641'
128	F	23.1	2023	10	24	23°36.136'	119°38.641'
129	M	29.3	2023	10	24	23°36.136'	119°38.641'
130	F	25.7	2023	10	24	23°36.291'	119°38.435'
131	F	28.8	2023	10	24	23°36.291'	119°38.435'
132	F	16.2	2023	10	24	23°36.291'	119°38.435'
133	M	22.9	2024	4	19	23.5874	119.59
134	F	33.2	2024	4	19	23.5874	119.59
135	M	24.6	2024	4	19	23.5874	119.59
136	F	29.7	2024	4	19	23.5874	119.59
137	M	19.1	2024	4	19	23.5874	119.59
138	M	26	2024	4	19	23.5987	119.576
139	M	23.6	2024	4	19	23.5987	119.576
140	F	28.3	2024	4	19	23.5987	119.576
141	M	24.3	2024	4	19	23.6073	119.591
142	F	26.2	2024	4	19	23.6073	119.591
143	F	28.1	2024	4	19	23.6073	119.591
144	F	9.5	2024	4	22	23.6035	119.646
145	F	16.2	2024	4	22	23.6035	119.646
146	F	24.6	2024	4	22	23.6052	119.645
250	F	25.3	2024	4	22	119.576	23.5987
251	F	26.8	2024	4	22	119.591	23.6072
252	F	27.5	2024	5	9	119.591	23.6072
253	F	26	2024	5	9	119.591	23.5874
254	F	30.7	2024	5	9	119.591	23.6072
255	F	30.4	2024	5	10	119.644	23.6028
256	F	19	2024	5	10	119.644	23.6028
257	F	25.8	2024	5	10	119.644	23.6028
258	F	22.9	2024	5	10	119.644	23.6028
259	F	22.6	2024	5	10	119.644	23.6028
260	M	23.5	2024	5	10	119.646	23.605
261	M	24.7	2024	5	10	119.646	23.605
262	M	29.5	2024	5	10	119.646	23.605
263	F	27.8	2024	5	10	119.646	23.605
264	M	26	2024	5	10	119.646	23.605
265	M	23.6	2024	5	10	119.646	23.605
147	M	27.2	2024	6	13	23.5875	119.59
148	F	32.2	2024	6	13	23.5875	119.59
149	F	31.8	2024	6	13	23.5875	119.59
150	M	21.6	2024	6	13	23.5875	119.59
151	M	28.7	2024	6	13	23.5988	119.576
152	F	29.5	2024	6	13	23.5988	119.576
153	M	28.9	2024	6	13	23.6074	119.591
154	M	25.5	2024	6	13	23.6074	119.591
155	M	20.9	2024	6	13	23.6056	119.645
156	F	21.6	2024	6	13	23.6056	119.645
157	M	22.4	2024	6	13	23.6056	119.645
158	M	20.3	2024	6	13	23.6056	119.645
159	F	30.5	2024	6	12	23.6037	119.646
160	M	19	2024	6	12	23.6037	119.646
161	M	22.3	2024	6	12	23.6037	119.646
162	M	20.3	2024	6	12	23.6037	119.646
163	F	22.2	2024	6	12	23.6037	119.646
164	M	24.6	2024	6	12	23.6037	119.646
165	F	26.7	2024	6	12	23.6037	119.646
166	F	10.1	2024	6	12	23.6037	119.646
167	M	9.8	2024	6	12	23.6037	119.646
168	F	26.3	2024	6	12	119.644	23.6028
169	M	26	2024	6	12	119.644	23.6028
170	F	16.2	2024	6	12	119.644	23.6028
171	F	20.2	2024	6	12	119.644	23.6028
172	F	19.3	2024	6	12	119.644	23.6028
173	F	20.6	2024	6	12	119.644	23.6028
174	F	15.9	2024	6	12	119.644	23.6028
175	F	16.8	2024	6	12	119.644	23.6028
176	F	33.9	2024	7	10	23.6024	119.644
177	F	29.5	2024	7	10	23.6024	119.644
178	M	25	2024	7	10	23.6024	119.644
179	M	24.8	2024	7	10	23.6024	119.644
180	M	23.8	2024	7	10	23.6024	119.644
181	F	34.7	2024	7	10	23.6049	119.646
182	M	23	2024	7	10	23.6049	119.646
183	F	28	2024	7	10	23.6049	119.646
184	M	24.5	2024	7	10	23.6049	119.646
185	F	28.4	2024	7	10	23.5974	119.631
186	M	26.3	2024	7	10	23.5974	119.631
187	M	22.7	2024	7	10	23.5974	119.631
188	M	24.8	2024	7	10	23.5974	119.631
189	F	29.7	2024	7	10	23.5974	119.631
190	M	25	2024	7	10	23.5974	119.631
191	M	26.9	2024	7	10	23.5974	119.631
192	M	25.2	2024	7	10	23.5974	119.631
193	F	25.6	2024	7	10	23.5974	119.631
194	F	28	2024	7	10	23.5974	119.631
195	M	24.7	2024	7	10	23.5974	119.631
196	F	29.2	2024	7	12	23.5875	119.59
197	F	32.7	2024	7	12	23.5875	119.59
198	M	24.5	2024	7	12	23.5875	119.59
199	M	25.2	2024	7	12	23.5875	119.59
200	M	27.2	2024	7	12	23.5875	119.59
201	M	24.5	2024	7	12	23.5875	119.59
202	M	25.6	2024	7	12	23.5875	119.59
203	M	24.3	2024	7	12	23.5988	119.576
204	M	24.3	2024	7	12	23.5988	119.576
205	M	22.5	2024	7	12	23.5988	119.576
206	M	27.7	2024	7	12	23.5988	119.576
207	F	33.2	2024	7	12	23.5875	119.59
208	F	26.2	2024	7	12	23.5875	119.59
209	M	23.1	2024	7	12	23.5875	119.59
210	M	23.2	2024	7	12	23.5875	119.59
211	M	28.9	2024	7	12	119.59	23.5875
212	M	27.9	2024	7	12	23.5875	119.59
213	M	25.2	2024	7	12	23.5875	119.59
214	M	23.5	2024	8	19	119.591	23.6072
215	F	24.6	2024	8	19	119.591	23.6072
216	M	27.1	2024	8	19	119.591	23.6072
217	F	33.3	2024	8	19	119.591	23.6072
218	F	24.2	2024	8	19	119.591	23.6072
219	F	24.9	2024	8	19	119.591	23.6072
220	M	24.7	2024	8	19	119.644	23.6026
221	M	28.5	2024	8	19	119.644	23.6026
222	M	29.5	2024	8	19	119.644	23.6026
223	F	10.5	2024	8	19	119.644	23.6026
224	M	27.3	2024	9	19	119.591	23.5874
225	M	24.1	2024	9	19	119.591	23.5874
226	M	24.4	2024	9	19	119.591	23.5874
227	M	24.1	2024	9	19	119.591	23.5874
228	F	29.3	2024	9	19	119.591	23.5874
229	M	24.6	2024	9	19	119.591	23.5874
230	F	27.3	2024	9	19	119.591	23.5874
231	M	24.1	2024	9	19	119.591	23.5874
232	M	24.4	2024	9	19	119.591	23.5874
233	M	24.1	2024	9	19	119.591	23.5874
234	F	29.3	2024	9	19	119.591	23.5874
235	M	24.6	2024	9	19	119.591	23.5874
236	M	23.7	2024	9	20	119.644	23.6028
237	F	26.3	2024	9	20	119.644	23.6028
238	M	26	2024	9	20	119.644	23.6028
239	M	16.2	2024	9	20	119.644	23.6028
240	F	20.2	2024	9	20	119.644	23.6028
241	M	19.3	2024	9	20	119.644	23.6028
242	F	20.6	2024	9	20	119.644	23.6028
243	M	15.9	2024	9	20	119.644	23.6028
244	F	16.8	2024	9	20	119.644	23.6028
245	M	12.3	2024	9	20	119.644	23.6028
246	F	12.3	2024	9	20	119.644	23.6028
247	M	18.8	2024	9	20	119.644	23.6028
248	F	26.8	2024	10	9	119.59	23.5874
249	F	22.9	2024	10	9	119.576	23.5987
